# Supplementary material for: Molecular insights into the effect of 1,6-hexanediol on FUS phase separation
Source: EMBO J. 2025 Apr 25;44(10):2725–40. doi: 10.1038/s44318-025-00431-2 (PMC12084347; doi:10.1038/s44318-025-00431-2)
Supplement: Supplementary file 3 — Source data Fig. 1 [file 44318_2025_431_MOESM3_ESM.zip]

Archive with 60 entries (54 files):
- Figure 1 copy/
- __MACOSX/._Figure 1 copy
- Figure 1 copy/.DS_Store
- __MACOSX/Figure 1 copy/._.DS_Store
- Figure 1 copy/1F/
- __MACOSX/Figure 1 copy/._1F
- Figure 1 copy/1A/
- __MACOSX/Figure 1 copy/._1A
- Figure 1 copy/1B/
- __MACOSX/Figure 1 copy/._1B
- Figure 1 copy/1E/
- __MACOSX/Figure 1 copy/._1E
- Figure 1 copy/1D/
- __MACOSX/Figure 1 copy/._1D
- Figure 1 copy/1F/.DS_Store
- __MACOSX/Figure 1 copy/1F/._.DS_Store
- Figure 1 copy/1F/Diol_comparison_w_replicates.xlsx
- __MACOSX/Figure 1 copy/1F/._Diol_comparison_w_replicates.xlsx
- Figure 1 copy/1A/Figure1A_No_additive.tif
- __MACOSX/Figure 1 copy/1A/._Figure1A_No_additive.tif
- Figure 1 copy/1A/Figure1A_2.0_percent.tif
- __MACOSX/Figure 1 copy/1A/._Figure1A_2.0_percent.tif
- Figure 1 copy/1A/FileList.xlsx
- __MACOSX/Figure 1 copy/1A/._FileList.xlsx
- Figure 1 copy/1A/.DS_Store
- __MACOSX/Figure 1 copy/1A/._.DS_Store
- Figure 1 copy/1A/Figure1A_5.0_percent.tif
- __MACOSX/Figure 1 copy/1A/._Figure1A_5.0_percent.tif
- Figure 1 copy/1A/Figure1A_1.0_percent.tif
- __MACOSX/Figure 1 copy/1A/._Figure1A_1.0_percent.tif
- Figure 1 copy/1A/Figure1A_2.5_percent.tif
- __MACOSX/Figure 1 copy/1A/._Figure1A_2.5_percent.tif
- Figure 1 copy/1A/Figure1A_0.5_percent.tif
- __MACOSX/Figure 1 copy/1A/._Figure1A_0.5_percent.tif
- Figure 1 copy/1B/1B.xlsx
- __MACOSX/Figure 1 copy/1B/._1B.xlsx
- Figure 1 copy/1B/.DS_Store
- __MACOSX/Figure 1 copy/1B/._.DS_Store
- Figure 1 copy/1B/~$1B.xlsx
- __MACOSX/Figure 1 copy/1B/._~$1B.xlsx
- Figure 1 copy/1E/1E.xlsx
- __MACOSX/Figure 1 copy/1E/._1E.xlsx
- Figure 1 copy/1D/Figure1D_16HD.tif
- __MACOSX/Figure 1 copy/1D/._Figure1D_16HD.tif
- Figure 1 copy/1D/FileList.xlsx
- __MACOSX/Figure 1 copy/1D/._FileList.xlsx
- Figure 1 copy/1D/.DS_Store
- __MACOSX/Figure 1 copy/1D/._.DS_Store
- Figure 1 copy/1D/Figure1D_12HD.tif
- __MACOSX/Figure 1 copy/1D/._Figure1D_12HD.tif
- Figure 1 copy/1D/Figure1D_14BD.tif
- __MACOSX/Figure 1 copy/1D/._Figure1D_14BD.tif
- Figure 1 copy/1D/Figure1D_15PD.tif
- __MACOSX/Figure 1 copy/1D/._Figure1D_15PD.tif
- Figure 1 copy/1D/Figure1D_12CHD.tif
- __MACOSX/Figure 1 copy/1D/._Figure1D_12CHD.tif
- Figure 1 copy/1D/Figure1D_No additive.tif
- __MACOSX/Figure 1 copy/1D/._Figure1D_No additive.tif
- Figure 1 copy/1D/Figure1D_25HD.tif
- __MACOSX/Figure 1 copy/1D/._Figure1D_25HD.tif
