# Supplementary material for: Molecular insights into the effect of 1,6-hexanediol on FUS phase separation
Source: EMBO J. 2025 Apr 25;44(10):2725–40. doi: 10.1038/s44318-025-00431-2 (PMC12084347; doi:10.1038/s44318-025-00431-2)
Supplement: Supplementary file 3 — Source data Fig. 1 [file 44318_2025_431_MOESM3_ESM.zip › Figure 1 copy/1F/Diol_comparison_w_replicates.xlsx]

## Sheet: Sheet1
Diol	Run1	Run2	Run3	Mean	StDev
NoDiol	0.373793	0.371896	0.376287	0.373992	0.00220192
1,4BD	0.285273	0.27999	0.271169	0.278811	0.00712512
1,5PD	0.234776	0.27133	0.244048	0.250051	0.0190017
1,2CHD	0.213631	0.226718	0.229722	0.223357	0.00855588
1,2HD	0.2249	0.237595	0.233461	0.231986	0.00647483
1,6HD	0.193055	0.173	0.1726	0.179552	0.0116959
2,5HD	0.249751	0.249787	0.262815	0.254118	0.00753245
