# Supplementary material for: Molecular insights into the effect of 1,6-hexanediol on FUS phase separation
Source: EMBO J. 2025 Apr 25;44(10):2725–40. doi: 10.1038/s44318-025-00431-2 (PMC12084347; doi:10.1038/s44318-025-00431-2)
Supplement: Supplementary file 3 — Source data Fig. 1 [file 44318_2025_431_MOESM3_ESM.zip › Figure 1 copy/1A/FileList.xlsx]

## Sheet: Sheet1
Files	Compound	Compound Concentration, %
Figure 1/1A/Figure1A_No_additive.tif	NoDiol	0
Figure 1/1A/Figure1A_0.5_percent.tif	1,6HD	0.5
Figure 1/1A/Figure1A_1.0_percent.tif	1,6HD	1
Figure 1/1A/Figure1A_2.0_percent.tif	1,6HD	2
Figure 1/1A/Figure1A_2.5_percent.tif	1,6HD	2.5
Figure 1/1A/Figure1A_5.0_percent.tif	1,6HD	5
