# Supplementary material for: Molecular insights into the effect of 1,6-hexanediol on FUS phase separation
Source: EMBO J. 2025 Apr 25;44(10):2725–40. doi: 10.1038/s44318-025-00431-2 (PMC12084347; doi:10.1038/s44318-025-00431-2)
Supplement: Supplementary file 3 — Source data Fig. 1 [file 44318_2025_431_MOESM3_ESM.zip › Figure 1 copy/1B/1B.xlsx]

## Sheet: Sheet1
Diol Percentage	Run1	Run2	Run3	Mean	StDev
NoDiol	0.382869	0.342649	0.356672	0.36073	0.0204148
0.5% 1,6HD	0.3031	0.315746	0.30049	0.306445	0.00815948
1.0% 1,6HD	0.272597	0.279482	0.266372	0.272817	0.00655776
2.0% 1,6HD	0.188239	0.201827	0.167907	0.185991	0.0170715
2.5% 1,6HD	0.145068	0.179836	0.158851	0.161252	0.0175076
5.0% 1,6HD	0.0103911	0.0206639	0.00957317	0.0135427	0.00618068
