# Supplementary material for: Molecular insights into the effect of 1,6-hexanediol on FUS phase separation
Source: EMBO J. 2025 Apr 25;44(10):2725–40. doi: 10.1038/s44318-025-00431-2 (PMC12084347; doi:10.1038/s44318-025-00431-2)
Supplement: Supplementary file 3 — Source data Fig. 1 [file 44318_2025_431_MOESM3_ESM.zip › Figure 1 copy/1E/1E.xlsx]

## Sheet: Sheet1
Diol	0% - Run 1	0% - Run 2	0% - Run 3	1% - Run1	1% - Run 2	1% - Run 3	2% - Run 1	2% - Run 2	2% - Run 3	Mean (0%)	StdDev (0%)	Mean (1%)	StdDev (1%)	Mean (2%)	StdeDev (2%)
No Diol	101.48	102.458	105.223							103.054	1.94136
1,2 CHD				143.994	148.743	145.81	205.447	211.257	209.553			146.182	2.39611	208.752	2.98665
1,2 HD				145.559	148.911	147.905	196.173	203.408	201.285			147.458	1.72009	200.289	3.71879
1,6HD				148.547	153.883	150.698	212.654	216.341	218.883			151.043	2.68423	215.959	3.13202
2,5 HD				129.218	135.95	132.737	164.86	170.531	166.006			132.635	3.36709	167.132	2.99838
1,5PD				136.229	138.017	138.38	180.307	188.743	183.603			137.542	1.15137	184.218	4.25132
1,4BD				125.112	128.547	127.291	148.045	152.011	149.33			126.983	1.73836	149.795	2.02381
