# Supplementary material for: Molecular insights into the effect of 1,6-hexanediol on FUS phase separation
Source: EMBO J. 2025 Apr 25;44(10):2725–40. doi: 10.1038/s44318-025-00431-2 (PMC12084347; doi:10.1038/s44318-025-00431-2)
Supplement: Supplementary file 3 — Source data Fig. 1 [file 44318_2025_431_MOESM3_ESM.zip › Figure 1 copy/1D/FileList.xlsx]

## Sheet: Sheet1
Files	Compound	Compound Concentration, %
Figure 1/1D/Figure1D_No additive.tif	NoDiol	0
Figure 1/1D/Figure1D_12CHD.tif	12CHD	2
Figure 1/1D/Figure1D_12HD.tif	12HD	2
Figure 1/1D/Figure1D_14BD.tif	14BD	2
Figure 1/1D/Figure1D_15PD.tif	15PD	2
Figure 1/1D/Figure1D_16HD.tif	16HD	2
Figure 1/1D/Figure1D_25HD.tif	25HD	2
