# Supplementary material for: Molecular insights into the effect of 1,6-hexanediol on FUS phase separation
Source: EMBO J. 2025 Apr 25;44(10):2725–40. doi: 10.1038/s44318-025-00431-2 (PMC12084347; doi:10.1038/s44318-025-00431-2)
Supplement: Supplementary file 4 — Source data Fig. 2 [file 44318_2025_431_MOESM4_ESM.zip]

Archive with 218 entries (201 files):
- Figure 2 copy/
- __MACOSX/._Figure 2 copy
- Figure 2 copy/.DS_Store
- __MACOSX/Figure 2 copy/._.DS_Store
- Figure 2 copy/2B /
- __MACOSX/Figure 2 copy/._2B 
- Figure 2 copy/2A/
- __MACOSX/Figure 2 copy/._2A
- Figure 2 copy/2C/
- __MACOSX/Figure 2 copy/._2C
- Figure 2 copy/2D/
- __MACOSX/Figure 2 copy/._2D
- Figure 2 copy/2E/
- __MACOSX/Figure 2 copy/._2E
- Figure 2 copy/2B /.DS_Store
- __MACOSX/Figure 2 copy/2B /._.DS_Store
- Figure 2 copy/2B /2B.xlsx
- __MACOSX/Figure 2 copy/2B /._2B.xlsx
- Figure 2 copy/2A/FileList.xlsx
- __MACOSX/Figure 2 copy/2A/._FileList.xlsx
- Figure 2 copy/2A/.DS_Store
- __MACOSX/Figure 2 copy/2A/._.DS_Store
- Figure 2 copy/2A/2B.xlsx
- __MACOSX/Figure 2 copy/2A/._2B.xlsx
- Figure 2 copy/2A/README.rtf
- __MACOSX/Figure 2 copy/2A/._README.rtf
- Figure 2 copy/2A/polyU_RNA/
- __MACOSX/Figure 2 copy/2A/._polyU_RNA
- Figure 2 copy/2A/NoRNA/
- __MACOSX/Figure 2 copy/2A/._NoRNA
- Figure 2 copy/2C/2C spin-down.xlsx
- __MACOSX/Figure 2 copy/2C/._2C spin-down.xlsx
- Figure 2 copy/2D/2D turbidity.xlsx
- __MACOSX/Figure 2 copy/2D/._2D turbidity.xlsx
- Figure 2 copy/2E/FileList.xlsx
- __MACOSX/Figure 2 copy/2E/._FileList.xlsx
- Figure 2 copy/2E/2mM polyK+polyD 10mM NaCl no HD enhanced.tif
- __MACOSX/Figure 2 copy/2E/._2mM polyK+polyD 10mM NaCl no HD enhanced.tif
- Figure 2 copy/2E/polyK + polyD 10-160mM NaCl 0-5% 1,6-HD.xlsx
- __MACOSX/Figure 2 copy/2E/._polyK + polyD 10-160mM NaCl 0-5% 1,6-HD.xlsx
- Figure 2 copy/2E/2mM polyK+polyD 10mM NaCl no HD -1.tif
- __MACOSX/Figure 2 copy/2E/._2mM polyK+polyD 10mM NaCl no HD -1.tif
- Figure 2 copy/2E/2mM polyK+polyD 10mM NaCl no HD -3.tif
- __MACOSX/Figure 2 copy/2E/._2mM polyK+polyD 10mM NaCl no HD -3.tif
- Figure 2 copy/2E/2mM polyK+polyD 10mM NaCl no HD -2.tif
- __MACOSX/Figure 2 copy/2E/._2mM polyK+polyD 10mM NaCl no HD -2.tif
- Figure 2 copy/2E/droplet counts.xlsx
- __MACOSX/Figure 2 copy/2E/._droplet counts.xlsx
- Figure 2 copy/2E/2mM polyK+polyD 10mM NaCl 2% HD -1.tif
- __MACOSX/Figure 2 copy/2E/._2mM polyK+polyD 10mM NaCl 2% HD -1.tif
- Figure 2 copy/2E/2mM polyK+polyD 10mM NaCl 2% HD -3.tif
- __MACOSX/Figure 2 copy/2E/._2mM polyK+polyD 10mM NaCl 2% HD -3.tif
- Figure 2 copy/2E/2mM polyK+polyD 10mM NaCl 2% HD -4 enhanced.tif
- __MACOSX/Figure 2 copy/2E/._2mM polyK+polyD 10mM NaCl 2% HD -4 enhanced.tif
- Figure 2 copy/2E/2mM polyK+polyD 10mM NaCl 2% HD -2.tif
- __MACOSX/Figure 2 copy/2E/._2mM polyK+polyD 10mM NaCl 2% HD -2.tif
- Figure 2 copy/2A/polyU_RNA/.DS_Store
- __MACOSX/Figure 2 copy/2A/polyU_RNA/._.DS_Store
- Figure 2 copy/2A/polyU_RNA/InputData/
- __MACOSX/Figure 2 copy/2A/polyU_RNA/._InputData
- Figure 2 copy/2A/polyU_RNA/README.rtf
- __MACOSX/Figure 2 copy/2A/polyU_RNA/._README.rtf
- Figure 2 copy/2A/NoRNA/.DS_Store
- __MACOSX/Figure 2 copy/2A/NoRNA/._.DS_Store
- Figure 2 copy/2A/NoRNA/INPUTDATA/
- __MACOSX/Figure 2 copy/2A/NoRNA/._INPUTDATA
- Figure 2 copy/2A/NoRNA/README.rtf
- __MACOSX/Figure 2 copy/2A/NoRNA/._README.rtf
- Figure 2 copy/2A/polyU_RNA/InputData/12CHD/
- __MACOSX/Figure 2 copy/2A/polyU_RNA/InputData/._12CHD
- Figure 2 copy/2A/polyU_RNA/InputData/25HD/
- __MACOSX/Figure 2 copy/2A/polyU_RNA/InputData/._25HD
- Figure 2 copy/2A/polyU_RNA/InputData/.DS_Store
- __MACOSX/Figure 2 copy/2A/polyU_RNA/InputData/._.DS_Store
- Figure 2 copy/2A/polyU_RNA/InputData/14BD/
- __MACOSX/Figure 2 copy/2A/polyU_RNA/InputData/._14BD
- Figure 2 copy/2A/polyU_RNA/InputData/NoDiol/
- __MACOSX/Figure 2 copy/2A/polyU_RNA/InputData/._NoDiol
- Figure 2 copy/2A/polyU_RNA/InputData/12HD/
- __MACOSX/Figure 2 copy/2A/polyU_RNA/InputData/._12HD
- Figure 2 copy/2A/polyU_RNA/InputData/16HD/
- __MACOSX/Figure 2 copy/2A/polyU_RNA/InputData/._16HD
- Figure 2 copy/2A/polyU_RNA/InputData/15PD/
- __MACOSX/Figure 2 copy/2A/polyU_RNA/InputData/._15PD
- Figure 2 copy/2A/NoRNA/INPUTDATA/2,5-HD 4.tif
- __MACOSX/Figure 2 copy/2A/NoRNA/INPUTDATA/._2,5-HD 4.tif
- Figure 2 copy/2A/NoRNA/INPUTDATA/.DS_Store
- __MACOSX/Figure 2 copy/2A/NoRNA/INPUTDATA/._.DS_Store
- Figure 2 copy/2A/NoRNA/INPUTDATA/2,5-HD 3.tif
- __MACOSX/Figure 2 copy/2A/NoRNA/INPUTDATA/._2,5-HD 3.tif
- Figure 2 copy/2A/NoRNA/INPUTDATA/2,5-HD 2.tif
- __MACOSX/Figure 2 copy/2A/NoRNA/INPUTDATA/._2,5-HD 2.tif
- Figure 2 copy/2A/NoRNA/INPUTDATA/2,5-HD 1.tif
- __MACOSX/Figure 2 copy/2A/NoRNA/INPUTDATA/._2,5-HD 1.tif
- Figure 2 copy/2A/NoRNA/INPUTDATA/no additive 1.tif
- __MACOSX/Figure 2 copy/2A/NoRNA/INPUTDATA/._no additive 1.tif
- Figure 2 copy/2A/NoRNA/INPUTDATA/no additive 3.tif
- __MACOSX/Figure 2 copy/2A/NoRNA/INPUTDATA/._no additive 3.tif
- Figure 2 copy/2A/NoRNA/INPUTDATA/1,6-HD 4.tif
- __MACOSX/Figure 2 copy/2A/NoRNA/INPUTDATA/._1,6-HD 4.tif
- Figure 2 copy/2A/NoRNA/INPUTDATA/no additive 2.tif
- __MACOSX/Figure 2 copy/2A/NoRNA/INPUTDATA/._no additive 2.tif
- Figure 2 copy/2A/NoRNA/INPUTDATA/1,6-HD 1.tif
- __MACOSX/Figure 2 copy/2A/NoRNA/INPUTDATA/._1,6-HD 1.tif
- Figure 2 copy/2A/NoRNA/INPUTDATA/1,6-HD 2.tif
- __MACOSX/Figure 2 copy/2A/NoRNA/INPUTDATA/._1,6-HD 2.tif
- Figure 2 copy/2A/NoRNA/INPUTDATA/1,6-HD 3.tif
- __MACOSX/Figure 2 copy/2A/NoRNA/INPUTDATA/._1,6-HD 3.tif
- Figure 2 copy/2A/NoRNA/INPUTDATA/no additive 4.tif
- __MACOSX/Figure 2 copy/2A/NoRNA/INPUTDATA/._no additive 4.tif
- Figure 2 copy/2A/NoRNA/INPUTDATA/1,2-HD 4.tif
- __MACOSX/Figure 2 copy/2A/NoRNA/INPUTDATA/._1,2-HD 4.tif
- Figure 2 copy/2A/NoRNA/INPUTDATA/1,4-BD 1.tif
- __MACOSX/Figure 2 copy/2A/NoRNA/INPUTDATA/._1,4-BD 1.tif
- Figure 2 copy/2A/NoRNA/INPUTDATA/1,4-BD 3.tif
- __MACOSX/Figure 2 copy/2A/NoRNA/INPUTDATA/._1,4-BD 3.tif
- Figure 2 copy/2A/NoRNA/INPUTDATA/1,4-BD 2.tif
- __MACOSX/Figure 2 copy/2A/NoRNA/INPUTDATA/._1,4-BD 2.tif
- Figure 2 copy/2A/NoRNA/INPUTDATA/1,2-HD 2.tif
- __MACOSX/Figure 2 copy/2A/NoRNA/INPUTDATA/._1,2-HD 2.tif
- Figure 2 copy/2A/NoRNA/INPUTDATA/1,2-HD 3.tif
- __MACOSX/Figure 2 copy/2A/NoRNA/INPUTDATA/._1,2-HD 3.tif
- Figure 2 copy/2A/NoRNA/INPUTDATA/1,2-HD 1.tif
- __MACOSX/Figure 2 copy/2A/NoRNA/INPUTDATA/._1,2-HD 1.tif
- Figure 2 copy/2A/NoRNA/INPUTDATA/1,4-BD 4.tif
- __MACOSX/Figure 2 copy/2A/NoRNA/INPUTDATA/._1,4-BD 4.tif
- Figure 2 copy/2A/NoRNA/INPUTDATA/1,2-CHD 1.tif
- __MACOSX/Figure 2 copy/2A/NoRNA/INPUTDATA/._1,2-CHD 1.tif
- Figure 2 copy/2A/NoRNA/INPUTDATA/1,5-PD 3.tif
- __MACOSX/Figure 2 copy/2A/NoRNA/INPUTDATA/._1,5-PD 3.tif
- Figure 2 copy/2A/NoRNA/INPUTDATA/1,5-PD 2.tif
- __MACOSX/Figure 2 copy/2A/NoRNA/INPUTDATA/._1,5-PD 2.tif
- Figure 2 copy/2A/NoRNA/INPUTDATA/1,2-CHD 2.tif
- __MACOSX/Figure 2 copy/2A/NoRNA/INPUTDATA/._1,2-CHD 2.tif
- Figure 2 copy/2A/NoRNA/INPUTDATA/1,5-PD 1.tif
- __MACOSX/Figure 2 copy/2A/NoRNA/INPUTDATA/._1,5-PD 1.tif
- Figure 2 copy/2A/NoRNA/INPUTDATA/1,2-CHD 3.tif
- __MACOSX/Figure 2 copy/2A/NoRNA/INPUTDATA/._1,2-CHD 3.tif
- Figure 2 copy/2A/NoRNA/INPUTDATA/1,5-PD 4.tif
- __MACOSX/Figure 2 copy/2A/NoRNA/INPUTDATA/._1,5-PD 4.tif
- Figure 2 copy/2A/NoRNA/INPUTDATA/1,2-CHD 4.tif
- __MACOSX/Figure 2 copy/2A/NoRNA/INPUTDATA/._1,2-CHD 4.tif
- Figure 2 copy/2A/polyU_RNA/InputData/12CHD/.DS_Store
- __MACOSX/Figure 2 copy/2A/polyU_RNA/InputData/12CHD/._.DS_Store
- Figure 2 copy/2A/polyU_RNA/InputData/12CHD/1,2-CHD 1.tif
- __MACOSX/Figure 2 copy/2A/polyU_RNA/InputData/12CHD/._1,2-CHD 1.tif
- Figure 2 copy/2A/polyU_RNA/InputData/12CHD/1,2-CHD 2.tif
- __MACOSX/Figure 2 copy/2A/polyU_RNA/InputData/12CHD/._1,2-CHD 2.tif
- Figure 2 copy/2A/polyU_RNA/InputData/12CHD/1,2-CHD 3.tif
- __MACOSX/Figure 2 copy/2A/polyU_RNA/InputData/12CHD/._1,2-CHD 3.tif
- Figure 2 copy/2A/polyU_RNA/InputData/12CHD/1,2-CHD 4.tif
- __MACOSX/Figure 2 copy/2A/polyU_RNA/InputData/12CHD/._1,2-CHD 4.tif
- Figure 2 copy/2A/polyU_RNA/InputData/25HD/2,5-HD 4.tif
- __MACOSX/Figure 2 copy/2A/polyU_RNA/InputData/25HD/._2,5-HD 4.tif
- Figure 2 copy/2A/polyU_RNA/InputData/25HD/.DS_Store
- __MACOSX/Figure 2 copy/2A/polyU_RNA/InputData/25HD/._.DS_Store
- Figure 2 copy/2A/polyU_RNA/InputData/25HD/2,5-HD 3.tif
- __MACOSX/Figure 2 copy/2A/polyU_RNA/InputData/25HD/._2,5-HD 3.tif
- Figure 2 copy/2A/polyU_RNA/InputData/25HD/2,5-HD 2.tif
- __MACOSX/Figure 2 copy/2A/polyU_RNA/InputData/25HD/._2,5-HD 2.tif
- Figure 2 copy/2A/polyU_RNA/InputData/25HD/2,5-HD 1.tif
- __MACOSX/Figure 2 copy/2A/polyU_RNA/InputData/25HD/._2,5-HD 1.tif
- Figure 2 copy/2A/polyU_RNA/InputData/14BD/.DS_Store
- __MACOSX/Figure 2 copy/2A/polyU_RNA/InputData/14BD/._.DS_Store
- Figure 2 copy/2A/polyU_RNA/InputData/14BD/1,4-BD 1.tif
- __MACOSX/Figure 2 copy/2A/polyU_RNA/InputData/14BD/._1,4-BD 1.tif
- Figure 2 copy/2A/polyU_RNA/InputData/14BD/1,4-BD 3.tif
- __MACOSX/Figure 2 copy/2A/polyU_RNA/InputData/14BD/._1,4-BD 3.tif
- Figure 2 copy/2A/polyU_RNA/InputData/14BD/1,4-BD 2.tif
- __MACOSX/Figure 2 copy/2A/polyU_RNA/InputData/14BD/._1,4-BD 2.tif
- Figure 2 copy/2A/polyU_RNA/InputData/14BD/1,4-BD 4.tif
- __MACOSX/Figure 2 copy/2A/polyU_RNA/InputData/14BD/._1,4-BD 4.tif
- Figure 2 copy/2A/polyU_RNA/InputData/NoDiol/no additivie 2.tif
- __MACOSX/Figure 2 copy/2A/polyU_RNA/InputData/NoDiol/._no additivie 2.tif
- Figure 2 copy/2A/polyU_RNA/InputData/NoDiol/no additivie 3.tif
- __MACOSX/Figure 2 copy/2A/polyU_RNA/InputData/NoDiol/._no additivie 3.tif
- Figure 2 copy/2A/polyU_RNA/InputData/NoDiol/no additivie 1.tif
- __MACOSX/Figure 2 copy/2A/polyU_RNA/InputData/NoDiol/._no additivie 1.tif
- Figure 2 copy/2A/polyU_RNA/InputData/NoDiol/no additivie 4.tif
- __MACOSX/Figure 2 copy/2A/polyU_RNA/InputData/NoDiol/._no additivie 4.tif
- Figure 2 copy/2A/polyU_RNA/InputData/NoDiol/.DS_Store
- __MACOSX/Figure 2 copy/2A/polyU_RNA/InputData/NoDiol/._.DS_Store
- Figure 2 copy/2A/polyU_RNA/InputData/NoDiol/no additivie 5.tif
- __MACOSX/Figure 2 copy/2A/polyU_RNA/InputData/NoDiol/._no additivie 5.tif
- Figure 2 copy/2A/polyU_RNA/InputData/12HD/.DS_Store
- __MACOSX/Figure 2 copy/2A/polyU_RNA/InputData/12HD/._.DS_Store
- Figure 2 copy/2A/polyU_RNA/InputData/12HD/1,2-HD 2.tif
- __MACOSX/Figure 2 copy/2A/polyU_RNA/InputData/12HD/._1,2-HD 2.tif
- Figure 2 copy/2A/polyU_RNA/InputData/12HD/1,2-HD 3.tif
- __MACOSX/Figure 2 copy/2A/polyU_RNA/InputData/12HD/._1,2-HD 3.tif
- Figure 2 copy/2A/polyU_RNA/InputData/12HD/1,2-HD 1.tif
- __MACOSX/Figure 2 copy/2A/polyU_RNA/InputData/12HD/._1,2-HD 1.tif
- Figure 2 copy/2A/polyU_RNA/InputData/12HD/1,2-HD 3.png
- __MACOSX/Figure 2 copy/2A/polyU_RNA/InputData/12HD/._1,2-HD 3.png
- Figure 2 copy/2A/polyU_RNA/InputData/12HD/1,2-HD 2.png
- __MACOSX/Figure 2 copy/2A/polyU_RNA/InputData/12HD/._1,2-HD 2.png
- Figure 2 copy/2A/polyU_RNA/InputData/12HD/1,2-HD 1.png
- __MACOSX/Figure 2 copy/2A/polyU_RNA/InputData/12HD/._1,2-HD 1.png
- Figure 2 copy/2A/polyU_RNA/InputData/16HD/.DS_Store
- __MACOSX/Figure 2 copy/2A/polyU_RNA/InputData/16HD/._.DS_Store
- Figure 2 copy/2A/polyU_RNA/InputData/16HD/1,6-HD 4.tif
- __MACOSX/Figure 2 copy/2A/polyU_RNA/InputData/16HD/._1,6-HD 4.tif
- Figure 2 copy/2A/polyU_RNA/InputData/16HD/1,6-HD 1.tif
- __MACOSX/Figure 2 copy/2A/polyU_RNA/InputData/16HD/._1,6-HD 1.tif
- Figure 2 copy/2A/polyU_RNA/InputData/16HD/1,6-HD 2.tif
- __MACOSX/Figure 2 copy/2A/polyU_RNA/InputData/16HD/._1,6-HD 2.tif
- Figure 2 copy/2A/polyU_RNA/InputData/16HD/1,6-HD 3.tif
- __MACOSX/Figure 2 copy/2A/polyU_RNA/InputData/16HD/._1,6-HD 3.tif
- Figure 2 copy/2A/polyU_RNA/InputData/15PD/.DS_Store
- __MACOSX/Figure 2 copy/2A/polyU_RNA/InputData/15PD/._.DS_Store
- Figure 2 copy/2A/polyU_RNA/InputData/15PD/1,5-PD 3.tif
- __MACOSX/Figure 2 copy/2A/polyU_RNA/InputData/15PD/._1,5-PD 3.tif
- Figure 2 copy/2A/polyU_RNA/InputData/15PD/1,5-PD 2.tif
- __MACOSX/Figure 2 copy/2A/polyU_RNA/InputData/15PD/._1,5-PD 2.tif
- Figure 2 copy/2A/polyU_RNA/InputData/15PD/1,5-PD 1.tif
- __MACOSX/Figure 2 copy/2A/polyU_RNA/InputData/15PD/._1,5-PD 1.tif
- Figure 2 copy/2A/polyU_RNA/InputData/15PD/1,5-PD 4.tif
- __MACOSX/Figure 2 copy/2A/polyU_RNA/InputData/15PD/._1,5-PD 4.tif
