# Supplementary material for: Molecular insights into the effect of 1,6-hexanediol on FUS phase separation
Source: EMBO J. 2025 Apr 25;44(10):2725–40. doi: 10.1038/s44318-025-00431-2 (PMC12084347; doi:10.1038/s44318-025-00431-2)
Supplement: Supplementary file 4 — Source data Fig. 2 [file 44318_2025_431_MOESM4_ESM.zip › Figure 2 copy/2A/FileList.xlsx]

## Sheet: Sheet1
Files	Compound	Compound Concentration, %	polyU present	FOV	Source_Image
Figure 2/2A-B/NoRNA/ProcessedDataAndMasks/NoDiol/1.png	NoDiol	0	No	1	Home/Figure 2/2A-B/NoRNA/ProcessedDataAndMasks/NoDiol/4.png
Figure 2/2A-B/NoRNA/ProcessedDataAndMasks/NoDiol/3.png	NoDiol	0	No	2	Home/Figure 2/2A-B/NoRNA/ProcessedDataAndMasks/NoDiol/5.png
Figure 2/2A-B/NoRNA/ProcessedDataAndMasks/NoDiol/3.png	NoDiol	0	No	3	Home/Figure 2/2A-B/NoRNA/ProcessedDataAndMasks/NoDiol/6.png
Figure 2/2A-B/NoRNA/ProcessedDataAndMasks/12CHD/19.png	12CHD	5	No	1	Home/Figure 2/2A-B/NoRNA/ProcessedDataAndMasks/12CHD/22.png
Figure 2/2A-B/NoRNA/ProcessedDataAndMasks/12CHD/20.png	12CHD	5	No	2	Home/Figure 2/2A-B/NoRNA/ProcessedDataAndMasks/12CHD/23.png
Figure 2/2A-B/NoRNA/ProcessedDataAndMasks/12CHD/21.png	12CHD	5	No	3	Home/Figure 2/2A-B/NoRNA/ProcessedDataAndMasks/12CHD/24.png
Figure 2/2A-B/NoRNA/ProcessedDataAndMasks/12HD/25.png	12HD	5	No	1	Home/Figure 2/2A-B/NoRNA/ProcessedDataAndMasks/12HD/28.png
Figure 2/2A-B/NoRNA/ProcessedDataAndMasks/12HD/26.png	12HD	5	No	2	Home/Figure 2/2A-B/NoRNA/ProcessedDataAndMasks/12HD/29.png
Figure 2/2A-B/NoRNA/ProcessedDataAndMasks/12HD/27.png	12HD	5	No	3	Home/Figure 2/2A-B/NoRNA/ProcessedDataAndMasks/12HD/30.png
Figure 2/2A-B/NoRNA/ProcessedDataAndMasks/16HD/31.png	16HD	5	No	1	Home/Figure 2/2A-B/NoRNA/ProcessedDataAndMasks/16HD/34.png
Figure 2/2A-B/NoRNA/ProcessedDataAndMasks/16HD/32.png	16HD	5	No	2	Home/Figure 2/2A-B/NoRNA/ProcessedDataAndMasks/16HD/35.png
Figure 2/2A-B/NoRNA/ProcessedDataAndMasks/16HD/33.png	16HD	5	No	3	Home/Figure 2/2A-B/NoRNA/ProcessedDataAndMasks/16HD/36.png
Figure 2/2A-B/NoRNA/ProcessedDataAndMasks/25HD/37.png	25HD	5	No	1	Home/Figure 2/2A-B/NoRNA/ProcessedDataAndMasks/25HD/40.png
Figure 2/2A-B/NoRNA/ProcessedDataAndMasks/25HD/38.png	25HD	5	No	2	Home/Figure 2/2A-B/NoRNA/ProcessedDataAndMasks/25HD/41.png
Figure 2/2A-B/NoRNA/ProcessedDataAndMasks/25HD/39.png	25HD	5	No	3	Home/Figure 2/2A-B/NoRNA/ProcessedDataAndMasks/25HD/42.png
Figure 2/2A-B/NoRNA/ProcessedDataAndMasks/14BD/7.png	14BD	5	No	1	Home/Figure 2/2A-B/NoRNA/ProcessedDataAndMasks/14BD/10.png
Figure 2/2A-B/NoRNA/ProcessedDataAndMasks/14BD/8.png	14BD	5	No	2	Home/Figure 2/2A-B/NoRNA/ProcessedDataAndMasks/14BD/11.png
Figure 2/2A-B/NoRNA/ProcessedDataAndMasks/14BD/9.png	14BD	5	No	3	Home/Figure 2/2A-B/NoRNA/ProcessedDataAndMasks/14BD/12.png
Figure 2/2A-B/NoRNA/ProcessedDataAndMasks/15PD/13.png	15PD	5	No	1	Home/Figure 2/2A-B/NoRNA/ProcessedDataAndMasks/15PD/16.png
Figure 2/2A-B/NoRNA/ProcessedDataAndMasks/15PD/14.png	15PD	5	No	2	Home/Figure 2/2A-B/NoRNA/ProcessedDataAndMasks/15PD/17.png
Figure 2/2A-B/NoRNA/ProcessedDataAndMasks/15PD/15.png	15PD	5	No	3	Home/Figure 2/2A-B/NoRNA/ProcessedDataAndMasks/15PD/18.png
Figure 2/2A-B/polyU_RNA/ProcessedDataAndMasks/NoDiol/NoDiol_image1_mask.png	NoDiol	0	Yes	1	Home/Figure 2/2A-B/polyU_RNA/ProcessedDataAndMasks/NoDiol/NoDiol_image1.png
Figure 2/2A-B/polyU_RNA/ProcessedDataAndMasks/NoDiol/NoDiol_image2_mask.png	NoDiol	0	Yes	2	Home/Figure 2/2A-B/polyU_RNA/ProcessedDataAndMasks/NoDiol/NoDiol_image2.png
Figure 2/2A-B/polyU_RNA/ProcessedDataAndMasks/NoDiol/NoDiol_image3_mask.png	NoDiol	0	Yes	3	Home/Figure 2/2A-B/polyU_RNA/ProcessedDataAndMasks/NoDiol/NoDiol_image3.png
Figure 2/2A-B/polyU_RNA/ProcessedDataAndMasks/12CHD/12CHD_image1_mask.png	12CHD	5	Yes	1	Home/Figure 2/2A-B/polyU_RNA/ProcessedDataAndMasks/12CHD/12CHD_image1.png
Figure 2/2A-B/polyU_RNA/ProcessedDataAndMasks/12CHD/12CHD_image2_mask.png	12CHD	5	Yes	2	Home/Figure 2/2A-B/polyU_RNA/ProcessedDataAndMasks/12CHD/12CHD_image2.png
Figure 2/2A-B/polyU_RNA/ProcessedDataAndMasks/12CHD/12CHD_image3_mask.png	12CHD	5	Yes	3	Home/Figure 2/2A-B/polyU_RNA/ProcessedDataAndMasks/12CHD/12CHD_image3.png
Figure 2/2A-B/polyU_RNA/ProcessedDataAndMasks/12HD/12HD_image1_mask.png	12HD	5	Yes	1	Home/Figure 2/2A-B/polyU_RNA/ProcessedDataAndMasks/12HD/12HD_image1.png
Figure 2/2A-B/polyU_RNA/ProcessedDataAndMasks/12HD/12HD_image2_mask.png	12HD	5	Yes	2	Home/Figure 2/2A-B/polyU_RNA/ProcessedDataAndMasks/12HD/12HD_image2.png
Figure 2/2A-B/polyU_RNA/ProcessedDataAndMasks/12HD/12HD_image3_mask.png	12HD	5	Yes	3	Home/Figure 2/2A-B/polyU_RNA/ProcessedDataAndMasks/12HD/12HD_image3.png
Figure 2/2A-B/polyU_RNA/ProcessedDataAndMasks/16HD/16HD_image1_mask.png	16HD	5	Yes	1	Home/Figure 2/2A-B/polyU_RNA/ProcessedDataAndMasks/16HD/16HD_image1.png
Figure 2/2A-B/polyU_RNA/ProcessedDataAndMasks/16HD/16HD_image2_mask.png	16HD	5	Yes	2	Home/Figure 2/2A-B/polyU_RNA/ProcessedDataAndMasks/16HD/16HD_image2.png
Figure 2/2A-B/polyU_RNA/ProcessedDataAndMasks/16HD/16HD_image3_mask.png	16HD	5	Yes	3	Home/Figure 2/2A-B/polyU_RNA/ProcessedDataAndMasks/16HD/16HD_image3.png
Figure 2/2A-B/polyU_RNA/ProcessedDataAndMasks/25HD/25HD_image1_mask.png	25HD	5	Yes	1	Home/Figure 2/2A-B/polyU_RNA/ProcessedDataAndMasks/25HD/25HD_image1.png
Figure 2/2A-B/polyU_RNA/ProcessedDataAndMasks/25HD/25HD_image2_mask.png	25HD	5	Yes	2	Home/Figure 2/2A-B/polyU_RNA/ProcessedDataAndMasks/25HD/25HD_image2.png
Figure 2/2A-B/polyU_RNA/ProcessedDataAndMasks/25HD/25HD_image3_mask.png	25HD	5	Yes	3	Home/Figure 2/2A-B/polyU_RNA/ProcessedDataAndMasks/25HD/25HD_image3.png
Figure 2/2A-B/polyU_RNA/ProcessedDataAndMasks/14BD/14BD_image1_mask.png	14BD	5	Yes	1	Home/Figure 2/2A-B/polyU_RNA/ProcessedDataAndMasks/14BD/14BD_image1.png
Figure 2/2A-B/polyU_RNA/ProcessedDataAndMasks/14BD/14BD_image2_mask.png	14BD	5	Yes	2	Home/Figure 2/2A-B/polyU_RNA/ProcessedDataAndMasks/14BD/14BD_image2.png
Figure 2/2A-B/polyU_RNA/ProcessedDataAndMasks/14BD/14BD_image3_mask.png	14BD	5	Yes	3	Home/Figure 2/2A-B/polyU_RNA/ProcessedDataAndMasks/14BD/14BD_image3.png
Figure 2/2A-B/polyU_RNA/ProcessedDataAndMasks/15PD/15PD_image1_mask.png	15PD	5	Yes	1	Home/Figure 2/2A-B/polyU_RNA/ProcessedDataAndMasks/15PD/15PD_image1.png
Figure 2/2A-B/polyU_RNA/ProcessedDataAndMasks/15PD/15PD_image2_mask.png	15PD	5	Yes	2	Home/Figure 2/2A-B/polyU_RNA/ProcessedDataAndMasks/15PD/15PD_image2.png
Figure 2/2A-B/polyU_RNA/ProcessedDataAndMasks/15PD/15PD_image3_mask.png	15PD	5	Yes	3	Home/Figure 2/2A-B/polyU_RNA/ProcessedDataAndMasks/15PD/15PD_image3.png
