# Supplementary material for: Molecular insights into the effect of 1,6-hexanediol on FUS phase separation
Source: EMBO J. 2025 Apr 25;44(10):2725–40. doi: 10.1038/s44318-025-00431-2 (PMC12084347; doi:10.1038/s44318-025-00431-2)
Supplement: Supplementary file 4 — Source data Fig. 2 [file 44318_2025_431_MOESM4_ESM.zip › Figure 2 copy/2C/2C spin-down.xlsx]

## Sheet: Sheet1
		no RNA			PolyA RNA			Torula yeast RNA			polyU RNA
no additive		98.177	96.094	96.615	11.6555	13.154	28.544	25.555	28.7985	30.797	32.431	47.8981	59.5455
2.5% 1,6-HD		98.177	95.573	97.135	28.9008	13.4989	22.1454	49.2424	54.9923	27.963	33.7634	44.9569	55.8011
5% 1,6-HD		98.958	102.083	96.615	6.05371	12.5594	13.9747	39.0696	49.996	51.9454	53.4963	44.2864	61.956
