# Supplementary material for: Molecular insights into the effect of 1,6-hexanediol on FUS phase separation
Source: EMBO J. 2025 Apr 25;44(10):2725–40. doi: 10.1038/s44318-025-00431-2 (PMC12084347; doi:10.1038/s44318-025-00431-2)
Supplement: Supplementary file 4 — Source data Fig. 2 [file 44318_2025_431_MOESM4_ESM.zip › Figure 2 copy/2D/2D turbidity.xlsx]

## Sheet: +2.5% 1,6-HD
ratio	polyA			polyU			torula
0	0.039	0.039	0.039	0.043	0.04	0.04	0.039	0.04	0.04
0.1	0.484	0.63	0.655	0.598	0.595	0.594	0.265	0.275	0.276
0.25	0.81	1.115	1.026	1.155	1.022	0.966	0.679	0.664	0.659
0.5	1.285	1.161	1.459	1.242	1.313	1.298	0.968	0.947	0.952
1	1.331	1.246	0.954	1.248	1.261	1.239	1.189	1.069	1.067

## Sheet: noHD
ratio	polyA			polyU			torula
0	0.039	0.05	0.039	0.038	0.039	0.041	0.046	0.04	0.039
0.1	0.686	0.671	0.643	0.625	0.61	0.603	0.298	0.293	0.288
0.25	1.202	1.225	0.693	1.097	1.088	1.065	0.605	0.704	0.708
0.5	1.329	1.172	1.292	1.089	1.349	1.291	0.998	0.993	0.985
1	1.407	1.253	1.265	1.293	1.307	1.306	1.117	0.957	0.889
