# Supplementary material for: Molecular insights into the effect of 1,6-hexanediol on FUS phase separation
Source: EMBO J. 2025 Apr 25;44(10):2725–40. doi: 10.1038/s44318-025-00431-2 (PMC12084347; doi:10.1038/s44318-025-00431-2)
Supplement: Supplementary file 4 — Source data Fig. 2 [file 44318_2025_431_MOESM4_ESM.zip › Figure 2 copy/2E/FileList.xlsx]

## Sheet: Sheet1
Files	Compound	Compound Concentration, %
Figure 2/2E/2mM polyK_polyD 10mM NaCl no HD enhanced.tif	NoDiol	0
Figure 2/2E/2mM polyK_polyD 10mM NaCl 2_ HD -4 enhanced.tif	Diol	2
