# Supplementary material for: Molecular insights into the effect of 1,6-hexanediol on FUS phase separation
Source: EMBO J. 2025 Apr 25;44(10):2725–40. doi: 10.1038/s44318-025-00431-2 (PMC12084347; doi:10.1038/s44318-025-00431-2)
Supplement: Supplementary file 4 — Source data Fig. 2 [file 44318_2025_431_MOESM4_ESM.zip › Figure 2 copy/2E/polyK + polyD 10-160mM NaCl 0-5% 1,6-HD.xlsx]

## Sheet: Plate 3 - Sheet1
Software Version	3.12.08
Experiment File Path:	C:\Users\Public\Documents\Experiments\Fawzi Lab\Tongyin\111423\polyK + polyD 10-160mM NaCl 0-5% 1,6-HD.xpt
Protocol File Path:	C:\Users\Public\Documents\Protocols\fawzi Lab\Tongyin\single read@600nm.prt
Plate Number	Plate 3
Date	2023-11-14
Time	11:43:29
Reader Type:	Synergy H1
Reader Serial Number:	271228
Reading Type	Reader
Procedure Details
Plate Type	Greiner 96 half area flat bottom (Use plate lid)
Eject plate on completion
Shake	Orbital: 0:10 (MM:SS)
	Frequency: 282 cpm (3 mm)
Read	Absorbance Endpoint
	Full Plate
	Wavelengths: 600
	Read Speed: Normal, Delay: 100 msec, Measurements/Data Point: 8
Layout
		1	2	3	4	5	6	7	8	9	10	11	12
	A	SPL1	SPL7	SPL13	SPL19	SPL25	SPL31	SPL37	SPL43	SPL49	SPL55	SPL61		Well ID
	B	SPL2	SPL8	SPL14	SPL20	SPL26	SPL32	SPL38	SPL44	SPL50	SPL56	SPL62		Well ID
	C	SPL3	SPL9	SPL15	SPL21	SPL27	SPL33	SPL39	SPL45	SPL51	SPL57	SPL63		Well ID
	D	SPL4	SPL10	SPL16	SPL22	SPL28	SPL34	SPL40	SPL46	SPL52	SPL58	SPL64		Well ID
	E	SPL5	SPL11	SPL17	SPL23	SPL29	SPL35	SPL41	SPL47	SPL53	SPL59	SPL65		Well ID
	F	SPL6	SPL12	SPL18	SPL24	SPL30	SPL36	SPL42	SPL48	SPL54	SPL60	SPL66		Well ID
	G													Well ID
	H													Well ID
Results
Actual Temperature:	21.3
		1	2	3	4	5	6	7	8	9	10	11	12
	A	0.484	0.51	0.604	0.047	0.62	0.665	0.738	0.047	0.504	0.653	0.563		600
	B	0.439	0.379	0.447	0.047	0.549	0.689	0.587	0.047	0.534	0.593	0.664		600
	C	0.442	0.404	0.379	0.047	0.605	0.49	0.53	0.047	0.424	0.459	0.409		600
	D	0.061	0.175	0.144	0.047	0.22	0.205	0.245	0.046	0.194	0.241	0.234		600
	E	0.039	0.041	0.039	0.048	0.05	0.07	0.045	0.047	0.054	0.054	0.055		600
	F	0.048	0.047	0.046	0.048	0.048	0.047	0.048	0.048	0.048	0.046	0.047		600
	G													600
	H													600

## Sheet: baseline corrected
		no HD				2.5% 1,6-HD				5% 1,6-HD
10mM NaCl	0.436	0.462	0.556		0.572	0.617	0.69		0.456	0.605	0.515
20mM NaCl	0.391	0.331	0.399		0.501	0.641	0.539		0.486	0.545	0.616
40mM NaCl	0.394	0.356	0.331		0.557	0.442	0.482		0.376	0.411	0.361
80mM NaCl	0.013	0.127	0.096		0.172	0.157	0.197		0.146	0.193	0.186
160mM NaCl	-0.009	-0.007	-0.009		0.002	0.022	-0.003		0.006	0.006	0.007
