# Supplementary material for: Molecular insights into the effect of 1,6-hexanediol on FUS phase separation
Source: EMBO J. 2025 Apr 25;44(10):2725–40. doi: 10.1038/s44318-025-00431-2 (PMC12084347; doi:10.1038/s44318-025-00431-2)
Supplement: Supplementary file 5 — Source data Fig. 3 [file 44318_2025_431_MOESM5_ESM.zip]

Archive with 34 entries (26 files):
- Figure 3/
- __MACOSX/._Figure 3
- Figure 3/3E/
- __MACOSX/Figure 3/._3E
- Figure 3/3D/
- __MACOSX/Figure 3/._3D
- Figure 3/3A/
- __MACOSX/Figure 3/._3A
- Figure 3/3F/
- __MACOSX/Figure 3/._3F
- Figure 3/3B-C/
- __MACOSX/Figure 3/._3B-C
- Figure 3/3E/CSPs all.xlsx
- __MACOSX/Figure 3/3E/._CSPs all.xlsx
- Figure 3/3D/hex/
- __MACOSX/Figure 3/3D/._hex
- Figure 3/3D/ctrl/
- __MACOSX/Figure 3/3D/._ctrl
- Figure 3/3F/3F.xlsx
- __MACOSX/Figure 3/3F/._3F.xlsx
- Figure 3/3B-C/CSPs.xlsx
- __MACOSX/Figure 3/3B-C/._CSPs.xlsx
- Figure 3/3D/hex/R2.txt
- __MACOSX/Figure 3/3D/hex/._R2.txt
- Figure 3/3D/hex/R1.txt
- __MACOSX/Figure 3/3D/hex/._R1.txt
- Figure 3/3D/hex/NOE.txt
- __MACOSX/Figure 3/3D/hex/._NOE.txt
- Figure 3/3D/ctrl/R2.txt
- __MACOSX/Figure 3/3D/ctrl/._R2.txt
- Figure 3/3D/ctrl/R1.txt
- __MACOSX/Figure 3/3D/ctrl/._R1.txt
- Figure 3/3D/ctrl/NOE.txt
- __MACOSX/Figure 3/3D/ctrl/._NOE.txt
