# Supplementary material for: Molecular insights into the effect of 1,6-hexanediol on FUS phase separation
Source: EMBO J. 2025 Apr 25;44(10):2725–40. doi: 10.1038/s44318-025-00431-2 (PMC12084347; doi:10.1038/s44318-025-00431-2)
Supplement: Supplementary file 5 — Source data Fig. 3 [file 44318_2025_431_MOESM5_ESM.zip › Figure 3/3E/CSPs all.xlsx]

## Sheet: no HD
Position F1	Position F2	Assign F1
8.54302	125.835	2AlaH
8.28641	115.067	3SerH
8.41018	120.332	4AsnH
8.154	120.119	5AspH
8.17192	120.999	6TyrH
8.05143	115.201	7ThrH
8.19274	122.086	8GlnH
8.27046	121.138	9GlnH
8.34273	124.976	10AlaH
8.06644	113.014	11ThrH
8.28852	122.307	12GlnH
8.24464	116.827	13SerH
8.20065	122.125	14TyrH
8.21431	110.395	15GlyH
7.93713	123.316	16AlaH
8.05123	120.139	17TyrH
8.1333	114.176	19ThrH
8.29189	123.233	20GlnH
8.49146	109.541	22GlyH
8.15552	119.435	23GlnH
8.42058	109.764	24GlyH
8.0438	120.101	25TyrH
8.22791	117.543	26SerH
8.35792	122.233	27GlnH
8.36106	121.048	28GlnH
8.30296	116.66	29SerH
8.30051	117.476	30SerH
8.22707	122.335	31GlnH
8.15919	120.017	33TyrH
8.20448	110.596	34GlyH
8.14043	119.728	35GlnH
8.4239	121.32	36GlnH
8.25618	116.573	37SerH
8.2211	122.262	38TyrH
8.25424	117.849	39SerH
7.81412	110.128	40GlyH
7.96751	119.98	41TyrH
8.18288	117.781	42SerH
8.34083	122.263	43GlnH
8.34528	116.712	44SerH
8.16884	115.327	45ThrH
8.31997	122.652	46AspH
8.20588	114.489	47ThrH
8.36575	118.19	48SerH
8.31438	110.324	49GlyH
8.04812	120.123	50TyrH
8.35464	110.747	51GlyH
8.14713	119.731	52GlnH
8.38811	116.693	53SerH
8.27041	117.396	54SerH
8.11303	121.769	55TyrH
8.08873	116.978	56SerH
8.19084	117.7	57SerH
8.10797	121.828	58TyrH
8.24517	110.433	59GlyH
8.10936	119.632	60GlnH
8.35499	116.76	61SerH
8.40265	121.52	62GlnH
8.43653	119.578	63AsnH
8.11715	113.731	64ThrH
8.32681	110.537	65GlyH
8.34504	110.799	67GlyH
8.04805	113.463	68ThrH
8.44501	122.324	69GlnH
8.34385	117.079	70SerH
8.13771	117.542	71ThrH
8.42904	120.368	73GlnH
8.31334	109.875	74GlyH
8.07845	120.276	75TyrH
8.36577	110.838	76GlyH
8.19576	115.633	77SerH
8.23132	114.842	78ThrH
8.32281	110.732	79GlyH
8.15111	108.377	80GlyH
8.13473	120.196	81TyrH
8.37275	110.901	82GlyH
8.15758	115.561	83SerH
8.41242	117.637	84SerH
8.38327	121.859	85GlnH
8.29593	116.541	86SerH
8.33101	117.498	87SerH
8.33434	121.802	88GlnH
8.27729	116.502	89SerH
8.23505	117.498	90SerH
8.1388	121.854	91TyrH
8.24722	110.368	92GlyH
8.14681	119.669	93GlnH
8.30356	116.6	95SerH
8.15182	117.066	96SerH
8.08762	122.755	97TyrH
7.9021	108.612	99GlyH
7.92166	120.047	100TyrH
8.35077	111.07	101GlyH
8.09028	119.566	102GlnH
8.40958	122.685	103GlnH
8.37011	125.547	105AlaH
8.38737	115.684	107SerH
8.39394	117.601	108SerH
8.20481	114.909	109ThrH
8.25346	117.79	110SerH
8.35158	110.778	111GlyH
8.11434	115.492	112SerH
8.2597	122.261	113TyrH
8.29319	110.662	114GlyH
8.18314	115.638	115SerH
8.42659	117.699	116SerH
8.33022	117.686	117SerH
8.32733	121.868	118GlnH
8.29154	116.608	119SerH
8.32983	117.614	120SerH
8.2454	117.409	121SerH
8.08647	121.921	122TyrH
8.22519	110.657	123GlyH
8.0683	120.486	124GlnH
8.55463	120.686	126GlnH
8.36052	116.824	127SerH
8.41648	110.768	128GlyH
8.12853	115.431	129SerH
8.12343	117.075	131SerH
8.24121	121.873	132GlnH
8.31509	122.469	133GlnH
8.28658	115.529	135SerH
8.19519	122.108	136TyrH
8.33849	110.817	137GlyH
7.95431	108.302	138GlyH
8.27321	119.694	139GlnH
8.47	121.453	140GlnH
8.40741	121.461	141GlnH
8.26243	116.68	142SerH
8.22735	122.107	143TyrH
8.3154	110.264	144GlyH
8.17524	119.738	145GlnH
8.44844	121.33	146GlnH
8.41608	121.416	147GlnH
8.26693	116.77	148SerH
8.19534	122.387	149TyrH
8.21928	123.155	150AsnH
8.44814	120.028	153GlnH
8.34722	110.002	154GlyH
8.11161	120.054	155TyrH
8.3945	110.883	156GlyH
8.173	119.672	157GlnH
8.47095	121.003	158GlnH
8.44351	119.518	159AsnH
8.29321	120.162	160GlnH
8.19781	120.511	161TyrH
8.28193	120.526	162AsnH
7.84429	121.372	163SerH

## Sheet: 2.5% 1,6-HD
1H CSP after referencing adjustment (by -0.004627382)	15N after referencing adjustment (by -4.6260217641856E-03)	Assign F1
-0.00223398	-0.065464	2AlaH
-0.00596398	-0.044344	3SerH
-0.00629398	-0.041924	4AsnH
-0.000803978	-0.029354	6TyrH
-0.00302398	-0.096364	7ThrH
-0.00655398	-0.077654	9GlnH
-0.00379398	-0.074214	10AlaH
-0.00772398	-0.075784	11ThrH
-0.00524398	-0.062974	12GlnH
-0.00662398	-0.071674	13SerH
0.000466022	-0.050294	15GlyH
-0.00226398	-0.055844	16AlaH
-0.00572398	-0.057834	19ThrH
-0.00200398	-0.051764	20GlnH
4.60217e-05	-0.036404	22GlyH
-0.00243398	-0.021654	23GlnH
-0.000253978	-0.039164	24GlyH
0.000616022	-0.020114	27GlnH
-0.000323978	-0.045334	28GlnH
-0.00586398	-0.016164	30SerH
-0.000863978	-0.061604	34GlyH
2.60217e-05	-0.015644	36GlnH
0.00512602	-0.021304	40GlyH
0.000526022	-0.030484	41TyrH
-0.00110398	-0.030344	43GlnH
-0.00281398	-0.029924	45ThrH
-0.000263978	-0.018074	46AspH
0.00205602	-0.00450398	47ThrH
-0.000923978	-0.011754	48SerH
-0.00153398	-0.019734	53SerH
-0.00207398	-0.00969398	54SerH
-0.00276398	-0.064384	56SerH
-0.00194398	-0.039304	60GlnH
-0.000123978	0.000396022	62GlnH
-0.000723978	-0.027394	64ThrH
-0.000483978	-0.024164	65GlyH
-0.00593398	-0.049604	68ThrH
-0.00134398	-0.025574	69GlnH
-0.00489398	-0.038834	70SerH
-0.00479398	-0.028314	71ThrH
-0.000513978	-0.020744	73GlnH
0.00244602	-0.052334	74GlyH
-0.00101398	-0.027754	78ThrH
0.000796022	-0.050074	79GlyH
0.00210602	-0.044604	80GlyH
0.000556022	-0.00782398	81TyrH
0.00232602	-0.028934	82GlyH
-0.00285398	-0.037854	83SerH
5.60217e-05	-0.011634	84SerH
-0.000553978	-0.024634	85GlnH
0.000626022	-0.035374	88GlnH
-0.00305398	-0.048854	89SerH
0.000296022	-0.026454	91TyrH
-0.00300398	-0.027514	96SerH
0.00397602	-0.037314	97TyrH
0.016696	-0.00736398	99GlyH
0.00341602	-0.00771398	100TyrH
0.00188602	-0.025504	101GlyH
-0.000833978	-0.045694	102GlnH
-0.00156398	-0.043534	103GlnH
-0.00304398	-0.040554	105AlaH
-0.00273398	-0.033804	107SerH
-0.00412398	-0.041624	108SerH
-0.00672398	-0.033184	109ThrH
0.000666022	-0.042834	112SerH
-0.00166398	-0.028844	113TyrH
-9.39783e-05	-0.051664	114GlyH
-0.00110398	-0.012124	116SerH
0.000626022	-0.035374	118GlnH
-0.00106398	-0.049624	122TyrH
-0.000183978	-0.060664	123GlyH
-0.000223978	-0.039904	124GlnH
-0.000233978	-0.035124	126GlnH
0.000896022	-0.032424	128GlyH
-0.00553398	-0.022894	129SerH
-0.00553398	-0.066314	131SerH
0.000156022	-0.028134	132GlnH
-0.00200398	-0.054674	133GlnH
-0.000973978	-0.023524	135SerH
0.00180602	-0.039564	138GlyH
-0.000983978	-0.027644	139GlnH
-0.00146398	-0.033984	140GlnH
-0.00128398	-0.055274	141GlnH
-0.00125398	-0.026904	143TyrH
2.60217e-05	-0.026194	146GlnH
0.000626022	-0.035374	147GlnH
-0.00286398	-0.050184	149TyrH
-0.00580398	-0.062614	150AsnH
-0.000733978	-0.042714	153GlnH
-0.00166398	-0.046544	154GlyH
0.00146602	-0.024654	155TyrH
0.000966022	-0.055344	156GlyH
-0.000983978	-0.025904	158GlnH
0.000616022	-0.040004	160GlnH
-0.00182398	-0.067714	161TyrH
-0.00244398	-0.059844	162AsnH
-0.00450398	-0.048554	163SerH

## Sheet: 5% 1,6-HD
1H CSP after referencing adjustment (by -8.3450391971865E-03)	15N after referencing adjustment (by -8.3450390699203E-03)	Assign F2
-0.00177496	-0.108045	2AlaN
-0.00986496	-0.097025	3SerN
-0.00659496	-0.072865	4AsnN
-0.000384961	-0.074625	6TyrN
-0.00499496	-0.203215	7ThrN
-0.010605	-0.153755	9GlnN
-0.00498496	-0.148525	10AlaN
-0.014635	-0.145315	11ThrN
-0.012065	-0.119725	12GlnN
-0.011825	-0.133825	13SerN
0.00155504	-0.110815	15GlyN
-0.00378496	-0.102035	16AlaN
-0.011455	-0.092865	19ThrN
-0.00291496	-0.096605	20GlnN
0.00435504	-0.062395	22GlyN
-0.00349496	-0.054775	23GlnN
0.00167504	-0.088165	24GlyN
0.00412504	-0.051195	27GlnN
2.50392e-05	-0.073265	28GlnN
-0.00721496	-0.059955	30SerN
-0.000524961	-0.101275	34GlyN
0.00569504	-0.066695	36GlnN
0.011125	-0.067235	40GlyN
0.00132504	-0.072485	41TyrN
0.00240504	-0.060255	43GlnN
-0.00608496	-0.042285	45ThrN
-0.000414961	-0.023885	46AspN
-0.000234961	-0.015875	47ThrN
0.000225039	-0.023185	48SerN
-0.00304496	-0.065045	53SerN
-0.000454961	-0.024855	54SerN
-0.00399496	-0.129675	56SerN
-0.00229496	-0.063125	60GlnN
0.000155039	-0.00222496	62GlnN
-0.00601496	-0.071355	64ThrN
0.000835039	-0.079605	65GlyN
-0.00877496	-0.076985	68ThrN
0.00150504	-0.064605	69GlnN
-0.00930496	-0.069725	70SerN
-0.00559496	-0.058385	71ThrN
0.00142504	-0.055935	73GlnN
0.00361504	-0.086205	74GlyN
-0.00377496	-0.055495	78ThrN
0.00432504	-0.060165	79GlyN
0.00735504	-0.068765	80GlyN
0.00734504	-0.050265	81TyrN
0.00543504	-0.060815	82GlyN
-0.00399496	-0.057025	83SerN
0.000395039	-0.022345	84SerN
2.50392e-05	-0.058705	85GlnN
0.000345039	-0.071655	88GlnN
-0.00761496	-0.088985	89SerN
0.000595039	-0.074445	91TyrN
-0.00348496	-0.047085	96SerN
0.011505	-0.059625	97TyrN
0.029035	-0.028685	99GlyN
0.00987504	-0.029115	100TyrN
0.00627504	-0.066215	101GlyN
-0.000134961	-0.066095	102GlnN
0.000835039	-0.058615	103GlnN
-0.00394496	-0.092395	105AlaN
-0.00529496	-0.078385	107SerN
-0.00102496	-0.057095	108SerN
-0.00700496	-0.069465	109ThrN
-0.00396496	-0.056075	112SerN
-0.00194496	-0.065125	113TyrN
0.000625039	-0.078795	114GlyN
-0.00385496	-0.062075	116SerN
0.000345039	-0.071655	118GlnN
-0.00149496	-0.084205	122TyrN
-0.00256496	-0.120215	123GlyN
0.000455039	-0.057325	124GlnN
0.00132504	-0.071495	126GlnN
-0.000944961	-0.058395	128GlyN
-0.00617496	-0.051475	129SerN
-0.00677496	-0.123405	131SerN
0.000335039	-0.057025	132GlnN
-0.00372496	-0.080465	133GlnN
-0.00305496	-0.051035	135SerN
0.00201504	-0.059095	138GlyN
0.00229504	-0.043245	139GlnN
-0.000794961	-0.070145	140GlnN
-0.00156496	-0.091555	141GlnN
0.000615039	-0.020825	143TyrN
0.00188504	-0.045605	146GlnN
-0.000574961	-0.093925	147GlnN
-0.00112496	-0.087825	149TyrN
-0.00131496	-0.117875	150AsnN
-0.000414961	-0.064975	153GlnN
-0.00193496	-0.106875	154GlyN
0.00495504	-0.067075	155TyrN
0.00295504	-0.103835	156GlyN
0.00169504	-0.054585	158GlnN
0.00290504	-0.087815	160GlnN
-0.00361496	-0.133065	161TyrN
-0.00837496	-0.112395	162AsnN
-0.010795	-0.076955	163SerN

## Sheet: 2.5% 2,5-HD
1H CSP after referencing adjustment (by -6.1530288756858E-03)	15N after referencing adjustment (by -6.1530289406035E-03)	Assign F1
-0.00230516	-0.045697	2AlaH
-0.00719516	-0.037037	3SerH
-0.00697516	-0.041897	4AsnH
-0.00100516	-0.020997	6TyrH
-0.00314516	-0.079597	7ThrH
-0.00710516	-0.067807	9GlnH
-0.00397516	-0.065137	10AlaH
-0.00802516	-0.065837	11ThrH
-0.00533516	-0.054347	12GlnH
-0.00694516	-0.045347	13SerH
-0.00102516	-0.033147	15GlyH
-0.00327516	-0.049417	16AlaH
-0.00630516	-0.049567	19ThrH
-0.00350516	-0.041937	20GlnH
-0.000685161	-0.028617	22GlyH
-0.00298516	-0.016477	23GlnH
-0.000205161	-0.026837	24GlyH
-0.00129516	-0.014967	27GlnH
-0.00166516	-0.043817	28GlnH
-0.00467516	-0.013197	30SerH
-0.00123516	-0.036037	34GlyH
-0.00284516	-0.016227	36GlnH
0.00228484	-0.016567	40GlyH
-0.000265161	-0.014827	41TyrH
0.000294839	-0.039027	43GlnH
-0.00461516	-0.036207	45ThrH
-0.00154516	-0.011507	46AspH
-0.00410516	-0.00829697	47ThrH
-0.00108516	-0.020237	48SerH
-0.00326516	-0.024677	53SerH
-0.00103516	-0.013287	54SerH
-0.00514516	-0.063407	56SerH
-0.00167516	-0.038477	60GlnH
-0.00440516	-0.011267	62GlnH
-0.00325516	-0.027507	64ThrH
-0.000725161	-0.021417	65GlyH
-0.00414516	-0.041927	68ThrH
-0.00125516	-0.025447	69GlnH
-0.00444516	-0.026967	70SerH
-0.00564516	-0.022797	71ThrH
-0.000975161	-0.023537	73GlnH
-0.00159516	-0.045527	74GlyH
-0.00592516	-0.023887	78ThrH
-0.00178516	-0.046957	79GlyH
0.00191484	-0.038757	80GlyH
-0.00135516	-0.00557697	81TyrH
0.00197484	-0.018577	82GlyH
-0.00171516	-0.036457	83SerH
0.00293484	-0.000876971	84SerH
-0.00222516	-0.012827	85GlnH
-0.000165161	-0.029447	88GlnH
-0.00387516	-0.054577	89SerH
-0.00224516	-0.022997	91TyrH
-0.00723516	-0.028977	96SerH
-0.000845161	-0.042697	97TyrH
0.00705484	-0.025707	99GlyH
0.00180484	-0.00641697	100TyrH
0.00133484	-0.025007	101GlyH
-0.00948516	-0.048457	102GlnH
-0.00108516	-0.036677	103GlnH
-0.00440516	-0.035437	105AlaH
-0.00516516	-0.024427	107SerH
-0.00188516	-0.036067	108SerH
-0.00465516	-0.015127	109ThrH
-0.00270516	-0.028647	112SerH
-0.00247516	-0.027277	113TyrH
-0.000775161	-0.028987	114GlyH
-0.00312516	-0.018537	116SerH
-0.00182516	-0.052227	118GlnH
-0.00199516	-0.035327	122TyrH
-0.00372516	-0.047157	123GlyH
-0.00244516	-0.033947	124GlnH
-0.000835161	-0.025967	126GlnH
-0.00135516	-0.028247	128GlyH
-0.00242516	-0.017617	129SerH
-0.00461516	-0.055897	131SerH
-0.00366516	-0.021017	132GlnH
-0.00379516	-0.047687	133GlnH
-0.00201516	-0.016567	135SerH
0.00260484	-0.034627	138GlyH
-0.000585161	-0.017687	139GlnH
-0.00180516	-0.025197	140GlnH
-0.00279516	-0.039967	141GlnH
-0.00313516	-0.020507	143TyrH
-0.000855161	-0.027797	146GlnH
-0.00112516	-0.050967	147GlnH
-0.00279516	-0.038037	149TyrH
-0.00398516	-0.052877	150AsnH
-0.00391516	-0.046547	153GlnH
-0.00283516	-0.041357	154GlyH
0.000414839	-0.012797	155TyrH
0.00337484	-0.041947	156GlyH
-0.00227516	-0.020747	158GlnH
-0.00185516	-0.040967	160GlnH
-0.00462516	-0.059557	161TyrH
-0.00313516	-0.039677	162AsnH
-0.00542516	-0.048147	163SerH

## Sheet: 2.5% 1,2-CHD
1H CSP after referencing adjustment (by -3.5600167307844E-03)	15N after referencing adjustment (by -3.5600168561484E-03)	Assign F1
-0.00261998	-0.05785	2AlaH
-0.00743998	-0.04474	3SerH
-0.00891998	-0.04552	4AsnH
-0.00197998	-0.02481	6TyrH
-0.00302998	-0.08658	7ThrH
-0.00731998	-0.07569	9GlnH
-0.00485998	-0.07709	10AlaH
-0.00851998	-0.07123	11ThrH
-0.00602998	-0.06162	12GlnH
-0.00713998	-0.05264	13SerH
0.000290017	-0.03673	15GlyH
-0.00427998	-0.05347	16AlaH
-0.00587998	-0.06373	19ThrH
-0.00389998	-0.04765	20GlnH
-0.000489983	-0.03543	22GlyH
-0.00198998	-0.01769	23GlnH
-0.000489983	-0.03201	24GlyH
-0.000439983	-0.02014	27GlnH
-0.00183998	-0.05158	28GlnH
-0.00570998	-0.01375	30SerH
-0.000469983	-0.04792	34GlyH
-0.00115998	-0.03648	36GlnH
0.00374002	-0.01697	40GlyH
-9.99833e-05	-0.02004	41TyrH
-0.000289983	-0.04279	43GlnH
-0.00310998	-0.03251	45ThrH
-0.00115998	-0.01187	46AspH
-0.00609998	-0.01203	47ThrH
-0.00181998	-0.02033	48SerH
-0.00153998	-0.02351	53SerH
-0.00109998	-0.01185	54SerH
-0.00343998	-0.06931	56SerH
-0.00254998	-0.03919	60GlnH
-0.00489998	-0.03625	62GlnH
-0.00453998	-0.02938	64ThrH
0.000110017	-0.02335	65GlyH
-0.00568998	-0.04526	68ThrH
-0.000239983	-0.02342	69GlnH
-0.00349998	-0.02741	70SerH
-0.00512998	-0.0259	71ThrH
-0.000779983	-0.02262	73GlnH
-0.000559983	-0.04286	74GlyH
-0.00439998	-0.02422	78ThrH
-0.000419983	-0.03504	79GlyH
0.00243002	-0.03634	80GlyH
-0.000789983	-0.00849998	81TyrH
0.00155002	-0.01052	82GlyH
-0.00211998	-0.0434	83SerH
0.00107002	0.00209002	84SerH
0.000120017	-0.01813	85GlnH
-0.00106998	-0.03292	88GlnH
-0.00271998	-0.05554	89SerH
-0.000499983	-0.02094	91TyrH
-0.00513998	-0.02428	96SerH
-0.00111998	-0.04358	97TyrH
0.01092	-0.02061	99GlyH
0.00103002	-0.00623998	100TyrH
0.00224002	-0.02259	101GlyH
-0.00905998	-0.04168	102GlnH
-0.00140998	-0.04217	103GlnH
-0.00562998	-0.04149	105AlaH
-0.00457998	-0.02705	107SerH
-0.00465998	-0.04315	108SerH
-0.000989983	-0.02782	109ThrH
-0.00229998	-0.04124	112SerH
-0.00138998	-0.02791	113TyrH
-0.000749983	-0.04328	114GlyH
-0.000709983	-0.00674998	116SerH
-0.00182998	-0.04869	118GlnH
-0.000839983	-0.0271	122TyrH
-0.00256998	-0.04936	123GlyH
-0.00189998	-0.0339	124GlnH
-0.00176998	-0.03183	126GlnH
-0.00103998	-0.02802	128GlyH
-0.00205998	-0.02667	129SerH
-0.00358998	-0.06401	131SerH
-0.00348998	-0.0248	132GlnH
-0.00406998	-0.06729	133GlnH
-0.00307998	-0.02142	135SerH
0.00115002	-0.0381	138GlyH
-0.00102998	-0.02214	139GlnH
-0.00190998	-0.02943	140GlnH
-0.00123998	-0.05807	141GlnH
-0.00173998	-0.02312	143TyrH
-0.000679983	-0.03174	146GlnH
0.00121002	-0.06335	147GlnH
-0.00229998	-0.03394	149TyrH
-0.00226998	-0.06061	150AsnH
-0.00320998	-0.04913	153GlnH
-0.000539983	-0.04223	154GlyH
-1.99833e-05	-0.01541	155TyrH
0.00407002	-0.04656	156GlyH
-0.00170998	-0.02061	158GlnH
-0.000449983	-0.0434	160GlnH
-0.00572998	-0.06306	161TyrH
-0.00632998	-0.06322	162AsnH
-0.00518998	-0.04105	163SerH

## Sheet: 5% 1,2-CHD
1H CSP after referencing adjustment (by -6.5590308295107E-03)	15N after referencing adjustment (by -6.5590309218452E-03)	Assign F1
-0.00473097	-0.095981	2AlaH
-0.014701	-0.096761	3SerH
-0.011741	-0.066421	4AsnH
-0.00380097	-0.066901	6TyrH
-0.00681097	-0.177041	7ThrH
-0.014841	-0.157811	9GlnH
-0.00844097	-0.147321	10AlaH
-0.016831	-0.144771	11ThrH
-0.013211	-0.123741	12GlnH
-0.013081	-0.121461	13SerH
-0.000880969	-0.089041	15GlyH
-0.00798097	-0.088611	16AlaH
-0.013271	-0.123051	19ThrH
-0.00844097	-0.088991	20GlnH
-0.000260969	-0.052991	22GlyH
-0.00484097	-0.045871	23GlnH
-0.000490969	-0.058021	24GlyH
0.000149031	-0.054051	27GlnH
-0.00413097	-0.076121	28GlnH
-0.00953097	-0.046941	30SerH
-0.00158097	-0.089101	34GlyH
0.00113903	-0.083101	36GlnH
0.00744903	-0.045101	40GlyH
-0.00301097	-0.063971	41TyrH
-0.000400969	-0.079241	43GlnH
-0.010221	-0.048201	45ThrH
-0.00258097	-0.019961	46AspH
-0.010031	-0.034561	47ThrH
-0.00200097	-0.028161	48SerH
-0.00678097	-0.070061	53SerH
-0.00237097	-0.027221	54SerH
-0.00601097	-0.139241	56SerH
-0.00408097	-0.061141	60GlnH
-0.00800097	-0.00991097	62GlnH
-0.010931	-0.072921	64ThrH
-0.000920969	-0.067111	65GlyH
-0.011701	-0.064261	68ThrH
-0.00299097	-0.067231	69GlnH
-0.00986097	-0.069061	70SerH
-0.010291	-0.063561	71ThrH
-0.00327097	-0.060301	73GlnH
-0.00174097	-0.074251	74GlyH
-0.012831	-0.045251	78ThrH
-0.00172097	-0.060261	79GlyH
0.00421903	-0.053541	80GlyH
-0.00179097	-0.045501	81TyrH
0.00320903	-0.056441	82GlyH
-0.00587097	-0.055771	83SerH
0.00310903	-0.00149097	84SerH
-0.00131097	-0.047961	85GlnH
-0.00207097	-0.069921	88GlnH
-0.00485097	-0.095231	89SerH
-0.00293097	-0.061991	91TyrH
-0.010871	-0.058001	96SerH
-2.09692e-05	-0.062641	97TyrH
0.021509	-0.021521	99GlyH
0.00392903	-0.017801	100TyrH
0.00210903	-0.060231	101GlyH
-0.012561	-0.073391	102GlnH
-0.00437097	-0.069271	103GlnH
-0.011021	-0.095621	105AlaH
-0.00900097	-0.077071	107SerH
-0.00761097	-0.063221	108SerH
-0.00890097	-0.066081	109ThrH
-0.00570097	-0.055321	112SerH
-0.00309097	-0.055081	113TyrH
-0.000830969	-0.067511	114GlyH
-0.00520097	-0.025191	116SerH
-0.00283097	-0.085691	118GlnH
-0.00415097	-0.072651	122TyrH
-0.00302097	-0.091481	123GlyH
-0.00568097	-0.056781	124GlnH
-0.00503097	-0.086871	126GlnH
-0.00502097	-0.048821	128GlyH
-0.00701097	-0.054671	129SerH
-0.00791097	-0.124601	131SerH
-0.00498097	-0.051651	132GlnH
-0.00981097	-0.084961	133GlnH
-0.00807097	-0.061391	135SerH
0.00185903	-0.054021	138GlyH
-0.00224097	-0.036931	139GlnH
-0.00377097	-0.071171	140GlnH
-0.00647097	-0.075461	141GlnH
-0.00358097	-0.031371	143TyrH
-0.00227097	-0.057271	146GlnH
0.000179031	-0.111271	147GlnH
-0.00396097	-0.069391	149TyrH
-0.00485097	-0.117051	150AsnH
-0.00688097	-0.076581	153GlnH
-0.00313097	-0.099761	154GlyH
-0.00129097	-0.058861	155TyrH
0.00306903	-0.083561	156GlyH
-0.00331097	-0.056981	158GlnH
-0.00273097	-0.092271	160GlnH
-0.00878097	-0.124881	161TyrH
-0.011831	-0.111971	162AsnH
-0.012431	-0.074621	163SerH

## Sheet: 2.5% 1,5-PD
1H CSP after referencing adjustment (by -4.8980229183423E-03)	15N after referencing adjustment (by -4.8980229074865E-03)	Assign F2
-0.00148054	-0.050032	2AlaN
-0.00617054	-0.038812	3SerN
-0.00483054	-0.040002	4AsnN
0.000279464	-0.021642	6TyrN
-0.00223054	-0.078342	7ThrN
-0.00492054	-0.070732	9GlnN
-0.00269054	-0.062752	10AlaN
-0.00548054	-0.062882	11ThrN
-0.00324054	-0.055012	12GlnN
-0.00529054	-0.054282	13SerN
0.00203946	-0.043432	15GlyN
-0.00192054	-0.048032	16AlaN
-0.00330054	-0.045202	19ThrN
-0.00173054	-0.043582	20GlnN
0.000329464	-0.032692	22GlyN
-0.00262054	-0.013402	23GlnN
0.000129464	-0.028982	24GlyN
0.000239464	-0.019452	27GlnN
-0.000450536	-0.042952	28GlnN
-0.00731054	-0.017352	30SerN
-0.00120054	-0.053892	34GlyN
-0.00101054	-0.018432	36GlnN
0.00262946	-0.018912	40GlyN
0.000149464	-0.021352	41TyrN
-0.000930536	-0.034122	43GlnN
-0.00179054	-0.039572	45ThrN
-0.00141054	-0.011252	46AspN
-0.00542054	-0.00759198	47ThrN
-0.000820536	-0.012202	48SerN
-0.00236054	-0.025882	53SerN
-0.000720536	-0.00972198	54SerN
-0.000320536	-0.046472	56SerN
-0.000960536	-0.035162	60GlnN
-0.00606054	-0.011212	62GlnN
-0.00382054	-0.024152	64ThrN
6.9464e-05	-0.020812	65GlyN
-0.00408054	-0.040502	68ThrN
-0.00137054	-0.018052	69GlnN
-0.00278054	-0.029712	70SerN
-0.00459054	-0.020202	71ThrN
0.000439464	-0.020942	73GlnN
-0.000290536	-0.051262	74GlyN
-0.00320054	-0.026592	78ThrN
-0.00129054	-0.042962	79GlyN
0.00195946	-0.041992	80GlyN
0.00103946	-0.010572	81TyrN
0.000819464	0.00375802	82GlyN
-0.00239054	-0.035652	83SerN
0.000699464	-0.023582	84SerN
-0.00165054	-0.016512	85GlnN
-0.000300536	-0.027132	88GlnN
-0.00741054	-0.030022	89SerN
0.000139464	-0.018742	91TyrN
-0.00254054	-0.016872	96SerN
0.000499464	-0.033302	97TyrN
0.0109395	-0.014422	99GlyN
0.00348946	-0.010452	100TyrN
0.00180946	-0.021232	101GlyN
-0.00108054	-0.042482	102GlnN
0.000519464	-0.029442	103GlnN
-0.00230054	-0.036222	105AlaN
-0.00376054	-0.026742	107SerN
-0.00142054	-0.028622	108SerN
-0.00664054	-0.018052	109ThrN
0.000709464	-0.041152	112SerN
-0.000270536	-0.026942	113TyrN
0.000519464	-0.051232	114GlyN
-0.00222054	-0.024022	116SerN
-0.00155054	-0.040772	118GlnN
-0.00104054	-0.034642	122TyrN
-0.000510536	-0.051242	123GlyN
-0.000840536	-0.034992	124GlnN
-0.00122054	-0.024062	126GlnN
0.00113946	-0.024492	128GlyN
0.000529464	-0.013232	129SerN
-0.00397054	-0.057142	131SerN
-0.000420536	-0.020232	132GlnN
-0.00314054	-0.027672	133GlnN
-0.00132054	-0.016422	135SerN
0.00123946	-0.038672	138GlyN
0.000619464	-0.016342	139GlnN
-0.000460536	-0.023352	140GlnN
0.000409464	-0.028302	141GlnN
0.00230946	-0.025532	143TyrN
0.000589464	-0.023972	146GlnN
-0.000360536	-0.037442	147GlnN
0.000329464	-0.038572	149TyrN
-0.00425054	-0.051802	150AsnN
-0.00167054	-0.039602	153GlnN
-0.000440536	-0.041292	154GlyN
0.00112946	-0.014402	155TyrN
9.464e-06	-0.040212	156GlyN
0.000409464	-0.013022	158GlnN
-0.000180536	-0.033802	160GlnN
-0.00175054	-0.060662	161TyrN
-0.00172054	-0.048772	162AsnN
-0.00841054	-0.043742	163SerN

## Sheet: 5% 1,5-PD
1H CSP after referencing adjustment (by -9.8300461066677E-03)	15N after referencing adjustment (by -9.8300461308429E-03)	Assign F1
-0.0035	-0.0963	2AlaH
-0.01165	-0.091	3SerH
-0.00745	-0.06338	4AsnH
-0.0007	-0.06196	6TyrH
-0.00484	-0.15629	7ThrH
-0.01032	-0.13539	9GlnH
-0.00546	-0.11945	10AlaH
-0.01299	-0.12257	11ThrH
-0.00819	-0.09342	12GlnH
-0.00983	-0.10808	13SerH
-0.00116	-0.09873	15GlyH
-0.00436	-0.08002	16AlaH
-0.0077	-0.07232	19ThrH
-0.00146	-0.06965	20GlnH
0.00164005	-0.05378	22GlyH
-0.00487	-0.04424	23GlnH
-1.995e-05	-0.06645	24GlyH
0.00180005	-0.05263	27GlnH
-0.00071	-0.06411	28GlnH
-0.00874	-0.05089	30SerH
-0.00158	-0.0784	34GlyH
-0.00407	-0.04075	36GlnH
0.00695005	-0.05884	40GlyH
-0.00041	-0.06174	41TyrH
0.00104005	-0.04324	43GlnH
-0.00369	-0.04126	45ThrH
-0.00263	-0.02144	46AspH
-0.00767	-0.02758	47ThrH
-0.00153	-0.02397	48SerH
-0.00499	-0.06477	53SerH
-0.00197	-0.00609	54SerH
-0.00479	-0.11242	56SerH
-0.00218	-0.05142	60GlnH
-0.00636	-0.01581	62GlnH
-0.00647	-0.06105	64ThrH
-0.00059	-0.06889	65GlyH
-0.00679	-0.06255	68ThrH
-0.00187	-0.0575	69GlnH
-0.00748	-0.06863	70SerH
-0.00865	-0.05669	71ThrH
-7.995e-05	-0.05621	73GlnH
-0.00053	-0.07701	74GlyH
-0.00537	-0.05313	78ThrH
-0.00027	-0.05811	79GlyH
0.00305005	-0.05991	80GlyH
0.00223005	-0.03826	81TyrH
0.00575005	0.00869005	82GlyH
-0.00408	-0.05045	83SerH
0.00470005	-0.01643	84SerH
-0.00076	-0.0514	85GlnH
-0.00128	-0.06482	88GlnH
-0.0135	-0.06855	89SerH
-0.00105	-0.06431	91TyrH
-0.00375	-0.03836	96SerH
0.00538005	-0.0493	97TyrH
0.0203501	-0.02482	99GlyH
0.00798005	-0.0276	100TyrH
0.00326005	-0.06123	101GlyH
-0.00263	-0.06131	102GlnH
-0.00063	-0.04716	103GlnH
-0.00476	-0.08258	105AlaH
-0.00793	-0.07681	107SerH
-0.00336	-0.04436	108SerH
-0.01138	-0.06454	109ThrH
-0.00321	-0.04772	112SerH
-0.00177	-0.06229	113TyrH
0.00018005	-0.07344	114GlyH
-0.00055	-0.03843	116SerH
-0.00184	-0.08054	118GlnH
-0.00152	-0.07065	122TyrH
-0.00148	-0.08923	123GlyH
-0.00228	-0.05155	124GlnH
-0.00176	-0.06777	126GlnH
-0.00158	-0.05757	128GlyH
-0.00233	-0.05397	129SerH
-0.00747	-0.09858	131SerH
-0.00237	-0.04185	132GlnH
-0.00447	-0.06706	133GlnH
-0.00449	-0.04659	135SerH
0.00281005	-0.05632	138GlyH
0.00072005	-0.02984	139GlnH
-0.00127	-0.06207	140GlnH
-0.00585	-0.05625	141GlnH
0.00049005	-0.01594	143TyrH
0.00025005	-0.03973	146GlnH
-0.00645	-0.05826	147GlnH
-0.00239	-0.06855	149TyrH
-0.0061	-0.09896	150AsnH
-0.00288	-0.06125	153GlnH
-0.00341	-0.09387	154GlyH
0.00280005	-0.05698	155TyrH
-0.00064	-0.06776	156GlyH
0.00051005	-0.03397	158GlnH
0.00149005	-0.05956	160GlnH
-0.00439	-0.11113	161TyrH
-0.00725	-0.09795	162AsnH
-0.01327	-0.07388	163SerH

## Sheet: 2.5% 1,4-BD
1H CSP after referencing adjustment (by -6.3290297371680E-03)	15N after referencing adjustment (by -6.3290297210823E-03)	Assign F1
-0.00168097	-0.039431	2AlaH
-0.00570097	-0.033021	3SerH
-0.00282097	-0.037361	4AsnH
0.00035903	-0.014821	6TyrH
-0.00239097	-0.067851	7ThrH
-0.00523097	-0.059911	9GlnH
-0.00267097	-0.052561	10AlaH
-0.00546097	-0.053881	11ThrH
-0.00326097	-0.047421	12GlnH
-0.00395097	-0.046891	13SerH
7.90297e-05	-0.042441	15GlyH
-0.00211097	-0.039261	16AlaH
-0.00291097	-0.038741	19ThrH
0.00071903	-0.040761	20GlnH
-0.00044097	-0.029681	22GlyH
-0.00245097	-0.011411	23GlnH
0.00043903	-0.023811	24GlyH
-0.00110097	-0.016391	27GlnH
-0.00063097	-0.036821	28GlnH
-0.00612097	-0.013421	30SerH
0.00034903	-0.022801	34GlyH
-0.00206097	-0.011321	36GlnH
0.00340903	-0.014301	40GlyH
-0.00040097	-0.016501	41TyrH
-0.00010097	-0.028421	43GlnH
-0.00345097	-0.030911	45ThrH
-0.00197097	-0.013421	46AspH
-0.00547097	-0.010491	47ThrH
-0.00067097	-0.013141	48SerH
-0.00169097	-0.017961	53SerH
-0.00021097	-0.00967097	54SerH
-0.00223097	-0.045721	56SerH
-0.00225097	-0.027571	60GlnH
-0.00447097	0.00300903	62GlnH
-0.00412097	-0.018041	64ThrH
-0.00054097	-0.016921	65GlyH
-0.00233097	-0.037731	68ThrH
-0.00249097	-0.013431	69GlnH
-0.00437097	-0.028771	70SerH
-0.00440097	-0.021441	71ThrH
-0.00063097	-0.017371	73GlnH
-0.00141097	-0.045311	74GlyH
-0.00411097	-0.028411	78ThrH
-0.00159097	-0.033991	79GlyH
0.00109903	-0.036001	80GlyH
0.00044903	-0.011041	81TyrH
0.00164903	0.00089903	82GlyH
-0.00148097	-0.027751	83SerH
-0.00018097	-0.016141	84SerH
-0.00073097	-0.010961	85GlnH
-0.00245097	-0.034151	88GlnH
-0.00769097	-0.034141	89SerH
-0.00078097	-0.018601	91TyrH
-0.00059097	-0.00860097	96SerH
-0.00032097	-0.031261	97TyrH
0.00744903	-0.012011	99GlyH
0.00358903	-0.00900097	100TyrH
0.00043903	-0.015571	101GlyH
-0.00165097	-0.035731	102GlnH
-0.00091097	-0.025701	103GlnH
-0.00200097	-0.029061	105AlaH
-0.00294097	-0.028651	107SerH
-0.00303097	-0.026351	108SerH
-0.00494097	-0.019131	109ThrH
-0.00098097	-0.045301	112SerH
-0.00082097	-0.022441	113TyrH
-7.09703e-05	-0.041841	114GlyH
-0.00159097	-0.030491	116SerH
-0.00205097	-0.053311	118GlnH
-0.00138097	-0.022951	122TyrH
-0.00084097	-0.048621	123GlyH
-0.00179097	-0.031631	124GlnH
-0.00090097	-0.016791	126GlnH
0.00064903	-0.020471	128GlyH
-0.00066097	-0.011151	129SerH
-0.00336097	-0.044601	131SerH
-0.00066097	-0.017761	132GlnH
-0.00176097	-0.039311	133GlnH
-0.00215097	-0.012001	135SerH
0.00157903	-0.033621	138GlyH
-0.00085097	-0.014691	139GlnH
0.00232903	-0.033671	140GlnH
-0.00228097	-0.00908097	141GlnH
0.00032903	-0.013971	143TyrH
3.90297e-05	-0.021381	146GlnH
-0.00422097	-0.034001	147GlnH
-0.00078097	-0.034071	149TyrH
-0.00423097	-0.045631	150AsnH
-0.00218097	-0.039721	153GlnH
-0.00199097	-0.028841	154GlyH
0.00143903	-0.014111	155TyrH
-0.00054097	-0.032111	156GlyH
0.00011903	-0.00911097	158GlnH
-0.00100097	-0.027881	160GlnH
-0.00240097	-0.049821	161TyrH
-0.00115097	-0.032641	162AsnH
-0.00721097	-0.037761	163SerH

## Sheet: 5% 1,4-BD
1H CSP after referencing adjustment (by -1.2844060316257E-02)	15N after referencing adjustment (by -1.2844060274850E-02)	Assign F1
-0.00280594	-0.0811759	2AlaH
-0.0101159	-0.0821559	3SerH
-0.00567594	-0.0524859	4AsnH
0.00101406	-0.0351459	6TyrH
-0.00471594	-0.137156	7ThrH
-0.00929594	-0.111766	9GlnH
-0.00529594	-0.0961959	10AlaH
-0.0111259	-0.0969559	11ThrH
-0.00571594	-0.0766059	12GlnH
-0.00902594	-0.0853359	13SerH
-0.00072594	-0.0785359	15GlyH
-0.00289594	-0.0618359	16AlaH
-0.00734594	-0.0605059	19ThrH
-0.00312594	-0.0622959	20GlnH
0.00112406	-0.0417859	22GlyH
-0.00483594	-0.0323559	23GlnH
-0.00019594	-0.0462259	24GlyH
0.00082406	-0.0433259	27GlnH
-0.00109594	-0.0614859	28GlnH
-0.00759594	-0.0416459	30SerH
-0.00161594	-0.0646059	34GlyH
-0.00439594	-0.0332059	36GlnH
0.00454406	-0.0495159	40GlyH
0.00012406	-0.0466859	41TyrH
0.00040406	-0.0470759	43GlnH
-0.00657594	-0.0441259	45ThrH
-0.00289594	-0.0219659	46AspH
-0.00823594	-0.0340859	47ThrH
-0.00222594	-0.0235959	48SerH
-0.00434594	-0.0522259	53SerH
-0.00060594	-0.0170359	54SerH
-0.00429594	-0.0859059	56SerH
-0.00201594	-0.0438559	60GlnH
-0.00647594	-0.00767594	62GlnH
-0.00765594	-0.0547459	64ThrH
-0.00107594	-0.0519959	65GlyH
-0.00616594	-0.0520659	68ThrH
-0.00295594	-0.0484659	69GlnH
-0.00615594	-0.0654159	70SerH
-0.00663594	-0.0574059	71ThrH
-0.00150594	-0.0533059	73GlnH
-0.00251594	-0.0691359	74GlyH
-0.00737594	-0.0435859	78ThrH
-0.00127594	-0.0570159	79GlyH
0.00186406	-0.0527759	80GlyH
0.00394406	-0.0458659	81TyrH
0.00416406	-0.0325859	82GlyH
-0.00343594	-0.0419559	83SerH
0.00014406	-0.0394159	84SerH
-0.00117594	-0.0429859	85GlnH
6.40603e-05	-0.0676359	88GlnH
-0.0116259	-0.0635659	89SerH
0.00173406	-0.0520859	91TyrH
-0.00395594	-0.0373359	96SerH
0.00193406	-0.0426259	97TyrH
0.0153541	-0.0214959	99GlyH
0.00542406	-0.0250259	100TyrH
0.00108406	-0.0473259	101GlyH
-0.00153594	-0.0513759	102GlnH
-0.00053594	-0.0428359	103GlnH
-0.00423594	-0.0722659	105AlaH
-0.00694594	-0.0703959	107SerH
-0.00499594	-0.0400359	108SerH
-0.00937594	-0.0565659	109ThrH
-0.00027594	-0.0438259	112SerH
-0.00157594	-0.0393759	113TyrH
-0.00014594	-0.0656559	114GlyH
-0.00696594	-0.0619859	116SerH
0.00046406	-0.0867959	118GlnH
-0.00236594	-0.0610859	122TyrH
-4.59397e-05	-0.0702659	123GlyH
-0.00338594	-0.0438459	124GlnH
-0.00227594	-0.0589659	126GlnH
-0.00131594	-0.0439859	128GlyH
-0.00146594	-0.0548859	129SerH
-0.00699594	-0.0785659	131SerH
-0.00116594	-0.0310159	132GlnH
-0.00452594	-0.0602759	133GlnH
-0.00373594	-0.0359159	135SerH
0.00268406	-0.0468259	138GlyH
-0.00024594	-0.0215559	139GlnH
-0.00189594	-0.0501359	140GlnH
-0.00329594	-0.0568859	141GlnH
-0.00076594	-0.0347859	143TyrH
-0.00031594	-0.0342459	146GlnH
-0.00803594	-0.0466959	147GlnH
-0.00289594	-0.0559059	149TyrH
-0.00334594	-0.0712259	150AsnH
-0.00277594	-0.0567859	153GlnH
-0.00317594	-0.0776359	154GlyH
0.00395406	-0.0475959	155TyrH
0.00033406	-0.0567759	156GlyH
-0.00052594	-0.0268859	158GlnH
0.00053406	-0.0464959	160GlnH
-0.00460594	-0.0820559	161TyrH
-0.00603594	-0.0819259	162AsnH
-0.0112059	-0.0668359	163SerH

[truncated: 2 more sheets: 2.5% 1,2-HD, 5% 1,2-HD]
