# Supplementary material for: Molecular insights into the effect of 1,6-hexanediol on FUS phase separation
Source: EMBO J. 2025 Apr 25;44(10):2725–40. doi: 10.1038/s44318-025-00431-2 (PMC12084347; doi:10.1038/s44318-025-00431-2)
Supplement: Supplementary file 5 — Source data Fig. 3 [file 44318_2025_431_MOESM5_ESM.zip › Figure 3/3B-C/CSPs.xlsx]

## Sheet: no HD
Number	#	Position F1	Position F2	Assign F1	Assign F2	Height	Volume	Line Width F1 (Hz)	Line Width F2 (Hz)	Merit	Details	Fit Method	Vol. Method
1	117	8.54302	125.835	2AlaH	2AlaN	12000000	60600000	13.6194	11.7397	1	None	parabolic	box sum
2	7	8.28641	115.067	3SerH	3SerN	12400000	68500000	15.3777	13.218	1	None	parabolic	box sum
3	28	8.41018	120.332	4AsnH	4AsnN	9780000	58000000	35.9186	14.1279	1	None	parabolic	box sum
4	138	8.154	120.119	5AspH	5AspN	7350000	68300000	36.5155	26.0113	1	None	None	box sum
5	55	8.17192	120.999	6TyrH	6TyrN	20100000	108000000	16.1303	12.7777	1	None	parabolic	box sum
6	76	8.05143	115.201	7ThrH	7ThrN	16000000	80900000	16.1541	10.9167	1	None	parabolic	box sum
7	146	8.19274	122.086	8GlnH	8GlnN	24300000	189000000	22.0971	16.7374	1	None	None	box sum
8	69	8.27046	121.138	9GlnH	9GlnN	16500000	87900000	15.3568	11.7212	1	None	parabolic	box sum
9	24	8.34273	124.976	10AlaH	10AlaN	14900000	79200000	14.7446	12.2793	1	None	parabolic	box sum
10	120	8.06644	113.014	11ThrH	11ThrN	14200000	73300000	16.6158	11.1689	1	None	parabolic	box sum
11	11	8.28852	122.307	12GlnH	12GlnN	14500000	76900000	16.1106	12.2362	1	None	parabolic	box sum
12	10	8.24464	116.827	13SerH	13SerN	12600000	70200000	15.1145	14.0772	1	None	parabolic	box sum
13	37	8.20065	122.125	14TyrH	14TyrN	23300000	185000000	22.6699	16.8951	1	None	None	box sum
14	84	8.21431	110.395	15GlyH	15GlyN	10200000	67300000	44.4025	16.4692	1	None	parabolic	box sum
15	112	7.93713	123.316	16AlaH	16AlaN	12800000	64900000	15.1504	11.9934	1	None	parabolic	box sum
16	148	8.05123	120.139	17TyrH	17TyrN	9770000	102000000	49.2421	21.7189	1	None	None	box sum
17	67	8.1333	114.176	19ThrH	19ThrN	13000000	71900000	17.2053	12.2686	1	None	parabolic	box sum
18	39	8.29189	123.233	20GlnH	20GlnN	11400000	61700000	16.1035	12.7713	1	None	parabolic	box sum
19	73	8.49146	109.541	22GlyH	22GlyN	7360000	44200000	16.4874	14.4808	1	None	parabolic	box sum
20	128	8.15552	119.435	23GlnH	23GlnN	14000000	74900000	16.2667	13.4196	1	None	parabolic	box sum
21	111	8.42058	109.764	24GlyH	24GlyN	8090000	48700000	16.1677	14.8562	1	None	parabolic	box sum
22	5	8.0438	120.101	25TyrH	25TyrN	18800000	128000000	29.5068	16.8239	1	None	None	box sum
23	136	8.22791	117.543	26SerH	26SerN	12900000	79900000	27.3689	15.3956	1	None	parabolic	box sum
24	19	8.35792	122.233	27GlnH	27GlnN	13200000	69100000	31.1861	11.2223	1	None	parabolic	box sum
25	92	8.36106	121.048	28GlnH	28GlnN	11300000	63200000	17.2202	13.2933	1	None	parabolic	box sum
26	58	8.30296	116.66	29SerH	29SerN	8050000	73700000	60.7015	28.2729	1	None	None	box sum
27	66	8.30051	117.476	30SerH	30SerN	9750000	53300000	18.1254	12.6881	1	None	parabolic	box sum
28	89	8.22707	122.335	31GlnH	31GlnN	10700000	79400000	16.1444	36.0383	1	None	None	box sum
29	134	8.15919	120.017	33TyrH	33TyrN	16800000	120000000	21.9351	20.6789	1	None	None	box sum
30	2	8.20448	110.596	34GlyH	34GlyN	12100000	65500000	28.7876	11.7742	1	None	parabolic	box sum
31	137	8.14043	119.728	35GlnH	35GlnN	11000000	110000000	21.5607	21.2653	1	None	None	box sum
32	83	8.4239	121.32	36GlnH	36GlnN	13700000	102000000	62.587	19.286	1	None	None	box sum
33	53	8.25618	116.573	37SerH	37SerN	15300000	115000000	21.405	27.2847	1	None	None	box sum
34	79	8.2211	122.262	38TyrH	38TyrN	16300000	105000000	23.16	28.1995	1	None	None	box sum
35	90	8.25424	117.849	39SerH	39SerN	3820000	48800000	14.2239	27.3505	1	None	None	box sum
36	127	7.81412	110.128	40GlyH	40GlyN	9730000	49300000	18.0659	11.3673	1	None	parabolic	box sum
37	131	7.96751	119.98	41TyrH	41TyrN	14100000	74500000	16.0601	12.4809	1	None	parabolic	box sum
38	6	8.18288	117.781	42SerH	42SerN	8400000	61500000	15.4445	21.8087	1	None	None	box sum
39	110	8.34083	122.263	43GlnH	43GlnN	10800000	69500000	33.656	14.5393	1	None	parabolic	box sum
40	30	8.34528	116.712	44SerH	44SerN	17000000	100000000	23.2886	13.8931	1	None	parabolic	box sum
41	132	8.16884	115.327	45ThrH	45ThrN	10700000	62000000	18.8568	13.7096	1	None	parabolic	box sum
42	109	8.31997	122.652	46AspH	46AspN	9360000	57100000	16.6727	32.8248	1	None	None	box sum
43	107	8.20588	114.489	47ThrH	47ThrN	12700000	66600000	19.2304	12.1727	1	None	parabolic	box sum
44	108	8.36575	118.19	48SerH	48SerN	12000000	66500000	14.3	13.3804	1	None	parabolic	box sum
45	33	8.31438	110.324	49GlyH	49GlyN	12200000	91100000	16.7604	19.7591	1	None	None	box sum
46	104	8.04812	120.123	50TyrH	50TyrN	13800000	129000000	17.5506	22.0554	1	None	None	box sum
47	59	8.35464	110.747	51GlyH	51GlyN	31500000	191000000	20.43	14.5103	1	None	None	box sum
48	41	8.14713	119.731	52GlnH	52GlnN	12100000	140000000	20.14	22.514	1	None	None	box sum
49	118	8.38811	116.693	53SerH	53SerN	9840000	53400000	16.0075	12.6006	1	None	parabolic	box sum
50	147	8.27041	117.396	54SerH	54SerN	9510000	51600000	39.8988	12.7029	1	None	parabolic	box sum
51	82	8.11303	121.769	55TyrH	55TyrN	17600000	115000000	41.9648	15.6995	1	None	None	box sum
52	70	8.08873	116.978	56SerH	56SerN	10100000	53800000	16.136	13.0118	1	None	parabolic	box sum
53	71	8.19084	117.7	57SerH	57SerN	11900000	83500000	18.548	19.98	1	None	None	box sum
54	103	8.10797	121.828	58TyrH	58TyrN	2220000	56000000	74.9011	30.0179	1	None	None	box sum
55	113	8.24517	110.433	59GlyH	59GlyN	3570000	58800000	24.2055	28.15	1	None	None	box sum
56	9	8.10936	119.632	60GlnH	60GlnN	15600000	93900000	17.8105	15.9854	1	None	parabolic	box sum
57	140	8.35499	116.76	61SerH	61SerN	13900000	102000000	28.5509	16.1523	1	None	None	box sum
58	121	8.40265	121.52	62GlnH	62GlnN	10100000	75400000	16.1532	28.3466	1	None	None	box sum
59	74	8.43653	119.578	63AsnH	63AsnN	7060000	63400000	16.7446	21.7812	1	None	None	box sum
60	102	8.11715	113.731	64ThrH	64ThrN	12200000	66300000	16.4655	12.7585	1	None	parabolic	box sum
61	50	8.32681	110.537	65GlyH	65GlyN	10500000	59700000	16.4023	30.3909	1	None	parabolic	box sum
62	18	8.34504	110.799	67GlyH	67GlyN	16600000	134000000	36.5515	20.0033	1	None	None	box sum
63	63	8.04805	113.463	68ThrH	68ThrN	11600000	65800000	17.6239	13.0563	1	None	parabolic	box sum
64	72	8.44501	122.324	69GlnH	69GlnN	12100000	63800000	15.0131	12.8272	1	None	parabolic	box sum
65	93	8.34385	117.079	70SerH	70SerN	9670000	48700000	16.0761	11.2444	1	None	parabolic	box sum
66	35	8.13771	117.542	71ThrH	71ThrN	12700000	66400000	17.0929	11.3406	1	None	parabolic	box sum
67	62	8.42904	120.368	73GlnH	73GlnN	15300000	80700000	29.82	12.0268	1	None	parabolic	box sum
68	139	8.31334	109.875	74GlyH	74GlyN	11200000	60100000	15.3147	12.8647	1	None	parabolic	box sum
69	12	8.07845	120.276	75TyrH	75TyrN	14500000	113000000	15.496	22.3356	1	None	None	box sum
70	124	8.36577	110.838	76GlyH	76GlyN	10500000	86000000	19.3868	28.0453	1	None	None	box sum
71	26	8.19576	115.633	77SerH	77SerN	8890000	57900000	31.1038	14.8725	1	None	None	box sum
72	45	8.23132	114.842	78ThrH	78ThrN	9430000	55300000	16.8131	13.5834	1	None	parabolic	box sum
73	96	8.32281	110.732	79GlyH	79GlyN	11800000	65600000	51.5018	27.3536	1	None	parabolic	box sum
74	34	8.15111	108.377	80GlyH	80GlyN	10600000	60300000	17.5759	13.7004	1	None	parabolic	box sum
75	81	8.13473	120.196	81TyrH	81TyrN	15800000	86000000	19.6587	12.2678	1	None	parabolic	box sum
76	99	8.37275	110.901	82GlyH	82GlyN	17900000	118000000	30.7464	17.7503	1	None	parabolic	box sum
77	135	8.15758	115.561	83SerH	83SerN	10900000	64200000	49.9736	14.8176	1	None	parabolic	box sum
78	40	8.41242	117.637	84SerH	84SerN	9640000	55400000	32.9884	13.6947	1	None	parabolic	box sum
79	25	8.38327	121.859	85GlnH	85GlnN	10100000	55000000	16.2784	13.3024	1	None	parabolic	box sum
80	129	8.29593	116.541	86SerH	86SerN	15000000	131000000	55.3869	24.4694	1	None	None	box sum
81	116	8.33101	117.498	87SerH	87SerN	7250000	72000000	20.9273	31.161	1	None	None	box sum
82	20	8.33434	121.802	88GlnH	88GlnN	12600000	81200000	15.8833	18.0737	1	None	parabolic	box sum
83	143	8.27729	116.502	89SerH	89SerN	12300000	85700000	57.6848	16.9899	1	None	parabolic	box sum
84	56	8.23505	117.498	90SerH	90SerN	11400000	73200000	28.9731	16.8053	1	None	None	box sum
85	46	8.1388	121.854	91TyrH	91TyrN	15700000	84300000	43.5199	12.3532	1	None	parabolic	box sum
86	98	8.24722	110.368	92GlyH	92GlyN	16800000	113000000	19.4339	16.3483	1	None	None	box sum
87	119	8.14681	119.669	93GlnH	93GlnN	34400000	197000000	20.0903	13.3318	1	None	None	box sum
88	36	8.30356	116.6	95SerH	95SerN	18000000	121000000	22.7447	20.1257	1	None	None	box sum
89	123	8.15182	117.066	96SerH	96SerN	8830000	48000000	15.7742	12.7483	1	None	parabolic	box sum
90	122	8.08762	122.755	97TyrH	97TyrN	9830000	54200000	17.4183	13.4322	1	None	parabolic	box sum
91	75	7.9021	108.612	99GlyH	99GlyN	6180000	36800000	18.3237	13.9259	1	None	parabolic	box sum
92	8	7.92166	120.047	100TyrH	100TyrN	11200000	61000000	15.8745	12.3101	1	None	parabolic	box sum
93	91	8.35077	111.07	101GlyH	101GlyN	7530000	44900000	18.0966	13.6569	1	None	parabolic	box sum
94	95	8.09028	119.566	102GlnH	102GlnN	11600000	66400000	32.4893	13.4158	1	None	parabolic	box sum
95	32	8.40958	122.685	103GlnH	103GlnN	10100000	56400000	18.7646	13.0774	1	None	parabolic	box sum
96	23	8.37011	125.547	105AlaH	105AlaN	12300000	69700000	14.813	13.5699	1	None	parabolic	box sum
97	21	8.38737	115.684	107SerH	107SerN	10400000	57900000	15.5705	13.4952	1	None	parabolic	box sum
98	42	8.39394	117.601	108SerH	108SerN	7030000	41200000	37.2032	13.4672	1	None	parabolic	box sum
99	85	8.20481	114.909	109ThrH	109ThrN	4810000	37600000	18.9672	15.9679	1	None	None	box sum
100	1	8.25346	117.79	110SerH	110SerN	12500000	83100000	16.2913	16.4959	1	None	None	box sum
101	106	8.35158	110.778	111GlyH	111GlyN	17900000	150000000	35.0801	20.9171	1	None	None	box sum
102	114	8.11434	115.492	112SerH	112SerN	11000000	63500000	19.5975	13.4443	1	None	parabolic	box sum
103	145	8.2597	122.261	113TyrH	113TyrN	12400000	74100000	17.0073	14.1853	1	None	parabolic	box sum
104	29	8.29319	110.662	114GlyH	114GlyN	11400000	60800000	16.7135	12.8655	1	None	parabolic	box sum
105	38	8.18314	115.638	115SerH	115SerN	8400000	58600000	31.7998	15.2657	1	None	None	box sum
106	125	8.42659	117.699	116SerH	116SerN	8220000	50200000	28.876	14.845	1	None	parabolic	box sum
107	94	8.33022	117.686	117SerH	117SerN	4090000	52900000	20.7003	35.6361	1	None	None	box sum
108	54	8.32733	121.868	118GlnH	118GlnN	6180000	46600000	19.1129	20.5401	1	None	None	box sum
109	15	8.29154	116.608	119SerH	119SerN	7540000	72600000	62.0211	31.9452	1	None	None	box sum
110	47	8.32983	117.614	120SerH	120SerN	14600000	84800000	18.1227	17.9214	1	None	None	box sum
111	80	8.2454	117.409	121SerH	121SerN	9870000	69400000	19.0987	21.8719	1	None	parabolic	box sum
112	44	8.08647	121.921	122TyrH	122TyrN	13400000	75300000	17.0042	13.0843	1	None	parabolic	box sum
113	4	8.22519	110.657	123GlyH	123GlyN	10800000	57600000	27.3682	12.4397	1	None	parabolic	box sum
114	101	8.0683	120.486	124GlnH	124GlnN	13600000	75500000	15.806	13.3361	1	None	parabolic	box sum
115	133	8.55463	120.686	126GlnH	126GlnN	13200000	72500000	16.4248	12.8803	1	None	parabolic	box sum
116	142	8.36052	116.824	127SerH	127SerN	1940000	33600000	14.2424	33.4745	1	None	None	box sum
117	27	8.41648	110.768	128GlyH	128GlyN	8630000	48800000	15.3543	14.2718	1	None	parabolic	box sum
118	141	8.12853	115.431	129SerH	129SerN	11000000	58300000	28.738	11.5244	1	None	parabolic	box sum
119	43	8.12343	117.075	131SerH	131SerN	11300000	61200000	16.5201	12.0833	1	None	parabolic	box sum
120	64	8.24121	121.873	132GlnH	132GlnN	10700000	63400000	18.4839	14.3776	1	None	parabolic	box sum
121	126	8.31509	122.469	133GlnH	133GlnN	14700000	82100000	15.7463	27.8774	1	None	parabolic	box sum
122	86	8.28658	115.529	135SerH	135SerN	11400000	60100000	15.972	12.307	1	None	parabolic	box sum
123	65	8.19519	122.108	136TyrH	136TyrN	30700000	236000000	18.8012	16.8632	1	None	None	box sum
124	13	8.33849	110.817	137GlyH	137GlyN	3550000	52600000	65.183	38.8777	1	None	None	box sum
125	87	7.95431	108.302	138GlyH	138GlyN	9090000	50000000	16.5386	13.1551	1	None	parabolic	box sum
126	78	8.27321	119.694	139GlnH	139GlnN	12200000	72100000	15.7756	14.2037	1	None	parabolic	box sum
127	49	8.47	121.453	140GlnH	140GlnN	15400000	86900000	16.4453	13.1814	1	None	parabolic	box sum
128	14	8.40741	121.461	141GlnH	141GlnN	11300000	100000000	19.7261	25.9121	1	None	None	box sum
129	48	8.26243	116.68	142SerH	142SerN	19400000	133000000	19.1226	21.1891	1	None	None	box sum
130	68	8.22735	122.107	143TyrH	143TyrN	14600000	89600000	18.5491	33.8226	1	None	parabolic	box sum
131	31	8.3154	110.264	144GlyH	144GlyN	17200000	108000000	16.7514	16.1497	1	None	None	box sum
132	88	8.17524	119.738	145GlnH	145GlnN	9360000	96600000	18.7176	22.6104	1	None	None	box sum
133	100	8.44844	121.33	146GlnH	146GlnN	21000000	129000000	35.3364	14.7185	1	None	parabolic	box sum
134	60	8.41608	121.416	147GlnH	147GlnN	2970000	47700000	36.949	37.449	1	None	None	box sum
135	77	8.26693	116.77	148SerH	148SerN	8580000	84000000	32.6509	32.3454	1	None	None	box sum
136	17	8.19534	122.387	149TyrH	149TyrN	13700000	79300000	16.1932	14.0469	1	None	parabolic	box sum
137	51	8.21928	123.155	150AsnH	150AsnN	9960000	57200000	18.3358	13.4874	1	None	parabolic	box sum
138	57	8.44814	120.028	153GlnH	153GlnN	13800000	74400000	14.6631	13.1497	1	None	parabolic	box sum
139	61	8.34722	110.002	154GlyH	154GlyN	8070000	51500000	14.8473	15.0938	1	None	parabolic	box sum
140	105	8.11161	120.054	155TyrH	155TyrN	14000000	77100000	16.7869	12.7461	1	None	parabolic	box sum
141	144	8.3945	110.883	156GlyH	156GlyN	2030000	35400000	63.5744	27.7561	1	None	None	box sum
142	130	8.173	119.672	157GlnH	157GlnN	23300000	137000000	17.6444	14.2829	1	None	None	box sum
143	3	8.47095	121.003	158GlnH	158GlnN	12900000	71400000	16.3728	13.132	1	None	parabolic	box sum
144	115	8.44351	119.518	159AsnH	159AsnN	6750000	69500000	17.2337	22.8444	1	None	None	box sum
145	22	8.29321	120.162	160GlnH	160GlnN	12900000	76300000	16.1211	14.3657	1	None	parabolic	box sum
146	52	8.19781	120.511	161TyrH	161TyrN	17800000	91400000	16.3253	10.9316	1	None	parabolic	box sum
147	97	8.28193	120.526	162AsnH	162AsnN	13100000	69500000	17.1039	12.2514	1	None	parabolic	box sum
148	16	7.84429	121.372	163SerH	163SerN	21000000	104000000	16.7981	10.6396	1	None	parabolic	box sum

## Sheet: 5% 1,6-HD
Number	#	Position F1	Position F2	Assign F1	Assign F2	Height	Volume	Line Width F1 (Hz)	Line Width F2 (Hz)	Merit	Details	Fit Method	Vol. Method	Residue	1H CSP	15N CSP	1H CSP after referencing adjustment (by -8.3450391971865E-03)	15N after referencing adjustment (by -8.3450390699203E-03)	exluded?
1	117	8.5329	125.719	2AlaH	2AlaN	11025300	61510400	14.8932	13.5347	1	None	parabolic	box sum	2	-0.01012	-0.11639	-0.00177496	-0.108045	0
2	7	8.2682	114.962	3SerH	3SerN	14320500	71652900	15.9861	11.0821	1	None	parabolic	box sum	3	-0.01821	-0.10537	-0.00986496	-0.097025	0
3	28	8.39524	120.251	4AsnH	4AsnN	9847980	56883600	18.9364	14.0105	1	None	parabolic	box sum	4	-0.01494	-0.08121	-0.00659496	-0.072865	0
5	55	8.16319	120.916	6TyrH	6TyrN	19210300	100215000	16.1939	12.1024	1	None	parabolic	box sum	6	-0.00873	-0.08297	-0.000384961	-0.074625	0
6	76	8.03809	114.99	7ThrH	7ThrN	13899200	76697800	16.5085	13.0043	1	None	parabolic	box sum	7	-0.01334	-0.21156	-0.00499496	-0.203215	0
8	69	8.25151	120.976	9GlnH	9GlnN	16976700	89671000	15.9242	12.1666	1	None	parabolic	box sum	9	-0.01895	-0.1621	-0.010605	-0.153755	0
9	24	8.3294	124.819	10AlaH	10AlaN	14193300	74077200	13.4399	12.4707	1	None	parabolic	box sum	10	-0.01333	-0.15687	-0.00498496	-0.148525	0
10	120	8.04346	112.861	11ThrH	11ThrN	15020700	75498900	15.6993	11.1991	1	None	parabolic	box sum	11	-0.02298	-0.15366	-0.014635	-0.145315	0
11	11	8.26811	122.178	12GlnH	12GlnN	13956800	81739600	33.9651	13.923	1	None	parabolic	box sum	12	-0.02041	-0.12807	-0.012065	-0.119725	0
12	10	8.22447	116.685	13SerH	13SerN	12632200	69298300	33.3088	12.06	1	None	parabolic	box sum	13	-0.02017	-0.14217	-0.011825	-0.133825	0
14	84	8.20752	110.276	15GlyH	15GlyN	12476100	64264000	48.185	11.3195	1	None	parabolic	box sum	15	-0.00679	-0.11916	0.00155504	-0.110815	0
15	112	7.925	123.206	16AlaH	16AlaN	10001100	60111700	16.3615	14.0487	1	None	parabolic	box sum	16	-0.01213	-0.11038	-0.00378496	-0.102035	0
17	67	8.1135	114.075	19ThrH	19ThrN	11907000	70059500	17.594	14.2164	1	None	parabolic	box sum	19	-0.0198	-0.10121	-0.011455	-0.092865	0
18	39	8.28063	123.128	20GlnH	20GlnN	9736620	60278700	16.6314	14.7846	1	None	parabolic	box sum	20	-0.01126	-0.10495	-0.00291496	-0.096605	0
19	73	8.48747	109.47	22GlyH	22GlyN	7494000	43817900	17.5026	14.3284	1	None	parabolic	box sum	22	-0.00399	-0.07074	0.00435504	-0.062395	0
20	128	8.14368	119.372	23GlnH	23GlnN	11976400	69268400	17.1526	14.5672	1	None	parabolic	box sum	23	-0.01184	-0.06312	-0.00349496	-0.054775	0
21	111	8.41391	109.668	24GlyH	24GlyN	10076500	57899900	16.1515	13.5528	1	None	parabolic	box sum	24	-0.00667	-0.09651	0.00167504	-0.088165	0
24	19	8.3537	122.173	27GlnH	27GlnN	11035500	61323900	35.2381	12.6423	1	None	parabolic	box sum	27	-0.00422	-0.05954	0.00412504	-0.051195	0
25	92	8.35274	120.966	28GlnH	28GlnN	10220000	57471700	17.1266	13.5361	1	None	parabolic	box sum	28	-0.00832	-0.08161	2.50392e-05	-0.073265	0
27	66	8.28495	117.407	30SerH	30SerN	9987340	58524100	40.248	14.1577	1	None	parabolic	box sum	30	-0.01556	-0.0683	-0.00721496	-0.059955	0
30	2	8.19561	110.486	34GlyH	34GlyN	10870500	60655900	34.7326	14.8576	1	None	parabolic	box sum	34	-0.00887	-0.10962	-0.000524961	-0.101275	0
32	83	8.42125	121.245	36GlnH	36GlnN	14306900	99547400	67.5938	16.9582	1	None	None	box sum	36	-0.00265	-0.07504	0.00569504	-0.066695	0
36	127	7.8169	110.052	40GlyH	40GlyN	10001800	50024300	16.8689	11.4125	1	None	parabolic	box sum	40	0.00278	-0.07558	0.011125	-0.067235	0
37	131	7.96049	119.899	41TyrH	41TyrN	14485300	78718000	16.2254	12.5502	1	None	parabolic	box sum	41	-0.00702	-0.08083	0.00132504	-0.072485	0
39	110	8.33489	122.194	43GlnH	43GlnN	10543800	62242900	34.0529	14.189	1	None	parabolic	box sum	43	-0.00594	-0.0686	0.00240504	-0.060255	0
41	132	8.15441	115.277	45ThrH	45ThrN	13124500	69871300	17.5039	11.4569	1	None	parabolic	box sum	45	-0.01443	-0.05063	-0.00608496	-0.042285	0
42	109	8.31121	122.62	46AspH	46AspN	15245500	78938600	16.2637	11.4278	1	None	parabolic	box sum	46	-0.00876	-0.03223	-0.000414961	-0.023885	0
43	107	8.1973	114.465	47ThrH	47ThrN	11041600	66696700	18.8188	14.0231	1	None	parabolic	box sum	47	-0.00858	-0.02422	-0.000234961	-0.015875	0
44	108	8.35763	118.159	48SerH	48SerN	14235500	72621600	13.9866	12.1249	1	None	parabolic	box sum	48	-0.00812	-0.03153	0.000225039	-0.023185	0
49	118	8.37672	116.62	53SerH	53SerN	10316800	55904900	16.5758	13.1878	1	None	parabolic	box sum	53	-0.01139	-0.07339	-0.00304496	-0.065045	0
50	147	8.26161	117.363	54SerH	54SerN	9637660	56293300	41.1216	14.0989	1	None	parabolic	box sum	54	-0.0088	-0.0332	-0.000454961	-0.024855	0
52	70	8.07639	116.84	56SerH	56SerN	11706300	62754000	16.1591	12.2462	1	None	parabolic	box sum	56	-0.01234	-0.13802	-0.00399496	-0.129675	0
56	9	8.09872	119.561	60GlnH	60GlnN	16131800	96586500	18.7526	15.1945	1	None	parabolic	box sum	60	-0.01064	-0.07147	-0.00229496	-0.063125	0
58	121	8.39446	121.509	62GlnH	62GlnN	12550600	77957200	16.8779	29.0437	1	None	parabolic	box sum	62	-0.00819	-0.01057	0.000155039	-0.00222496	0
60	102	8.10279	113.652	64ThrH	64ThrN	11643100	63148800	16.7448	12.2057	1	None	parabolic	box sum	64	-0.01436	-0.0797	-0.00601496	-0.071355	0
61	50	8.3193	110.449	65GlyH	65GlyN	11479800	70359900	16.3896	31.2384	1	None	parabolic	box sum	65	-0.00751	-0.08795	0.000835039	-0.079605	0
63	63	8.03093	113.378	68ThrH	68ThrN	10963500	65373900	18.1537	13.994	1	None	parabolic	box sum	68	-0.01712	-0.08533	-0.00877496	-0.076985	0
64	72	8.43817	122.251	69GlnH	69GlnN	11538100	63362300	17.3529	12.8902	1	None	parabolic	box sum	69	-0.00684	-0.07295	0.00150504	-0.064605	0
65	93	8.3262	117.001	70SerH	70SerN	10744600	51272900	16.7885	10.7264	1	None	parabolic	box sum	70	-0.01765	-0.07807	-0.00930496	-0.069725	0
66	35	8.12377	117.475	71ThrH	71ThrN	12136200	68531200	17.4724	12.5897	1	None	parabolic	box sum	71	-0.01394	-0.06673	-0.00559496	-0.058385	0
67	62	8.42212	120.303	73GlnH	73GlnN	14899600	84339400	15.0197	13.7757	1	None	parabolic	box sum	73	-0.00692	-0.06428	0.00142504	-0.055935	0
68	139	8.30861	109.78	74GlyH	74GlyN	10051400	60850900	16.4964	14.194	1	None	parabolic	box sum	74	-0.00473	-0.09455	0.00361504	-0.086205	0
72	45	8.2192	114.778	78ThrH	78ThrN	9467310	55726600	19.9344	14.1359	1	None	parabolic	box sum	78	-0.01212	-0.06384	-0.00377496	-0.055495	0
73	96	8.31879	110.663	79GlyH	79GlyN	11641000	65005700	52.791	31.0853	1	None	parabolic	box sum	79	-0.00402	-0.06851	0.00432504	-0.060165	0
74	34	8.15012	108.3	80GlyH	80GlyN	11270300	62910900	16.3038	13.235	1	None	parabolic	box sum	80	-0.00099	-0.07711	0.00735504	-0.068765	0
75	81	8.13373	120.138	81TyrH	81TyrN	12282100	79174200	15.8954	17.0506	1	None	None	box sum	81	-0.001	-0.05861	0.00734504	-0.050265	0
76	99	8.36984	110.832	82GlyH	82GlyN	19318700	124764000	21.2779	16.9959	1	None	parabolic	box sum	82	-0.00291	-0.06916	0.00543504	-0.060815	0
77	135	8.14524	115.495	83SerH	83SerN	12140900	67526300	49.3849	14.3055	1	None	parabolic	box sum	83	-0.01234	-0.06537	-0.00399496	-0.057025	0
78	40	8.40447	117.606	84SerH	84SerN	10579300	63193500	27.7648	14.1514	1	None	parabolic	box sum	84	-0.00795	-0.03069	0.000395039	-0.022345	0
79	25	8.37495	121.792	85GlnH	85GlnN	9471200	53259300	16.8167	13.8688	1	None	parabolic	box sum	85	-0.00832	-0.06705	2.50392e-05	-0.058705	0
82	20	8.32634	121.722	88GlnH	88GlnN	8968430	63923800	26.5434	16.1837	1	None	None	box sum	88	-0.008	-0.08	0.000345039	-0.071655	0
83	143	8.26133	116.405	89SerH	89SerN	11586600	73128900	36.3733	16.3696	1	None	parabolic	box sum	89	-0.01596	-0.09733	-0.00761496	-0.088985	0
85	46	8.13105	121.771	91TyrH	91TyrN	14639400	80208700	21.1729	12.539	1	None	parabolic	box sum	91	-0.00775	-0.08279	0.000595039	-0.074445	0
89	123	8.13999	117.011	96SerH	96SerN	9277610	49572700	18.8677	12.7633	1	None	parabolic	box sum	96	-0.01183	-0.05543	-0.00348496	-0.047085	0
90	122	8.09078	122.687	97TyrH	97TyrN	10928600	60117700	17.5617	12.4864	1	None	parabolic	box sum	97	0.00316	-0.06797	0.011505	-0.059625	0
91	75	7.92279	108.575	99GlyH	99GlyN	8161970	46497800	17.1791	13.8004	1	None	parabolic	box sum	99	0.02069	-0.03703	0.029035	-0.028685	0
92	8	7.92319	120.01	100TyrH	100TyrN	10048000	59440600	15.124	15.0439	1	None	parabolic	box sum	100	0.00153	-0.03746	0.00987504	-0.029115	0
93	91	8.3487	110.995	101GlyH	101GlyN	7647380	44492700	19.4225	13.1082	1	None	parabolic	box sum	101	-0.00207	-0.07456	0.00627504	-0.066215	0
94	95	8.0818	119.492	102GlnH	102GlnN	11893800	67252100	31.1446	13.1125	1	None	parabolic	box sum	102	-0.00848	-0.07444	-0.000134961	-0.066095	0
95	32	8.40207	122.618	103GlnH	103GlnN	13160500	69763600	17.121	12.6953	1	None	parabolic	box sum	103	-0.00751	-0.06696	0.000835039	-0.058615	0
96	23	8.35782	125.446	105AlaH	105AlaN	14414900	74751800	15.8171	12.1062	1	None	parabolic	box sum	105	-0.01229	-0.10074	-0.00394496	-0.092395	0
97	21	8.37373	115.597	107SerH	107SerN	11661600	61342200	15.7907	12.0488	1	None	parabolic	box sum	107	-0.01364	-0.08673	-0.00529496	-0.078385	0
98	42	8.38457	117.536	108SerH	108SerN	8823400	51998000	33.8328	14.6405	1	None	parabolic	box sum	108	-0.00937	-0.06544	-0.00102496	-0.057095	0
99	85	8.18946	114.832	109ThrH	109ThrN	5304080	40382200	18.9318	17.6525	1	None	None	box sum	109	-0.01535	-0.07781	-0.00700496	-0.069465	0
102	114	8.10203	115.428	112SerH	112SerN	11682600	71263500	27.1733	14.0343	1	None	parabolic	box sum	112	-0.01231	-0.06442	-0.00396496	-0.056075	0
103	145	8.24941	122.187	113TyrH	113TyrN	10808500	73066300	35.0277	14.9672	1	None	None	box sum	113	-0.01029	-0.07347	-0.00194496	-0.065125	0
104	29	8.28547	110.575	114GlyH	114GlyN	11066500	62708700	16.6655	13.7574	1	None	parabolic	box sum	114	-0.00772	-0.08714	0.000625039	-0.078795	0
106	125	8.41439	117.629	116SerH	116SerN	5077470	36898300	25.3274	15.8334	1	None	None	box sum	116	-0.0122	-0.07042	-0.00385496	-0.062075	0
108	54	8.31933	121.788	118GlnH	118GlnN	6473460	60622900	20.2928	23.1857	1	None	None	box sum	118	-0.008	-0.08	0.000345039	-0.071655	0
112	44	8.07663	121.828	122TyrH	122TyrN	13242700	75023900	17.5356	13.6412	1	None	parabolic	box sum	122	-0.00984	-0.09255	-0.00149496	-0.084205	0
113	4	8.21428	110.528	123GlyH	123GlyN	11566200	64670100	33.8668	12.9252	1	None	parabolic	box sum	123	-0.01091	-0.12856	-0.00256496	-0.120215	0
114	101	8.06041	120.42	124GlnH	124GlnN	15343400	81578700	16.2059	12.7088	1	None	parabolic	box sum	124	-0.00789	-0.06567	0.000455039	-0.057325	0
115	133	8.54761	120.606	126GlnH	126GlnN	12684700	66634600	17.3333	12.2716	1	None	parabolic	box sum	126	-0.00702	-0.07984	0.00132504	-0.071495	0
117	27	8.40719	110.701	128GlyH	128GlyN	7660650	50170200	20.7324	15.8878	1	None	parabolic	box sum	128	-0.00929	-0.06674	-0.000944961	-0.058395	0
118	141	8.11401	115.371	129SerH	129SerN	12082300	73926800	25.1888	14.5224	1	None	parabolic	box sum	129	-0.01452	-0.05982	-0.00617496	-0.051475	0
119	43	8.10831	116.944	131SerH	131SerN	9738170	53367900	15.9743	13.4302	1	None	parabolic	box sum	131	-0.01512	-0.13175	-0.00677496	-0.123405	0
120	64	8.2332	121.808	132GlnH	132GlnN	10867000	69083800	17.8547	14.6826	1	None	parabolic	box sum	132	-0.00801	-0.06537	0.000335039	-0.057025	0
121	126	8.30302	122.38	133GlnH	133GlnN	15858100	83164500	16.4517	12.0936	1	None	parabolic	box sum	133	-0.01207	-0.08881	-0.00372496	-0.080465	0
122	86	8.27518	115.47	135SerH	135SerN	9421910	56252200	17.0016	14.2139	1	None	parabolic	box sum	135	-0.0114	-0.05938	-0.00305496	-0.051035	0
125	87	7.94798	108.235	138GlyH	138GlyN	10881200	56088100	16.8138	12.0534	1	None	parabolic	box sum	138	-0.00633	-0.06744	0.00201504	-0.059095	0
126	78	8.26716	119.643	139GlnH	139GlnN	15446100	85534000	16.7855	12.8502	1	None	parabolic	box sum	139	-0.00605	-0.05159	0.00229504	-0.043245	0
127	49	8.46086	121.375	140GlnH	140GlnN	16521100	97940100	19.3929	14.1758	1	None	parabolic	box sum	140	-0.00914	-0.07849	-0.000794961	-0.070145	0
128	14	8.3975	121.361	141GlnH	141GlnN	14981000	108431000	27.2507	17.4311	1	None	None	box sum	141	-0.00991	-0.0999	-0.00156496	-0.091555	0
130	68	8.21962	122.078	143TyrH	143TyrN	14708700	119810000	19.4575	33.7735	1	None	parabolic	box sum	143	-0.00773	-0.02917	0.000615039	-0.020825	0
133	100	8.44198	121.276	146GlnH	146GlnN	23287300	137255000	52.0465	13.815	1	None	parabolic	box sum	146	-0.00646	-0.05395	0.00188504	-0.045605	0
134	60	8.40716	121.313	147GlnH	147GlnN	14018300	93329800	36.4432	16.1937	1	None	parabolic	box sum	147	-0.00892	-0.10227	-0.000574961	-0.093925	0
136	17	8.18587	122.291	149TyrH	149TyrN	12352700	72760300	18.3969	14.6929	1	None	parabolic	box sum	149	-0.00947	-0.09617	-0.00112496	-0.087825	0
137	51	8.20962	123.029	150AsnH	150AsnN	9842950	51969700	18.8279	12.6377	1	None	parabolic	box sum	150	-0.00966	-0.12622	-0.00131496	-0.117875	0
138	57	8.43938	119.954	153GlnH	153GlnN	13692600	73410400	15.6017	12.7	1	None	parabolic	box sum	153	-0.00876	-0.07332	-0.000414961	-0.064975	0
139	61	8.33694	109.886	154GlyH	154GlyN	10218100	58108700	16.4315	14.4826	1	None	parabolic	box sum	154	-0.01028	-0.11522	-0.00193496	-0.106875	0
140	105	8.10822	119.979	155TyrH	155TyrN	14160200	74609700	16.3071	12.3005	1	None	parabolic	box sum	155	-0.00339	-0.07542	0.00495504	-0.067075	0
141	144	8.38911	110.771	156GlyH	156GlyN	10161000	63885400	76.5688	14.8751	1	None	parabolic	box sum	156	-0.00539	-0.11218	0.00295504	-0.103835	0
143	3	8.4643	120.94	158GlnH	158GlnN	11692700	70869000	15.4297	14.7937	1	None	parabolic	box sum	158	-0.00665	-0.06293	0.00169504	-0.054585	0
145	22	8.28777	120.066	160GlnH	160GlnN	14151500	76497100	15.5653	12.9677	1	None	parabolic	box sum	160	-0.00544	-0.09616	0.00290504	-0.087815	0
146	52	8.18585	120.37	161TyrH	161TyrN	16844500	89771300	17.5605	12.4736	1	None	parabolic	box sum	161	-0.01196	-0.14141	-0.00361496	-0.133065	0
147	97	8.26521	120.405	162AsnH	162AsnN	12502600	74733100	17.0855	14.2693	1	None	parabolic	box sum	162	-0.01672	-0.12074	-0.00837496	-0.112395	0
148	16	7.82515	121.287	163SerH	163SerN	20204500	101387000	16.4491	11.1935	1	None	parabolic	box sum	163	-0.01914	-0.0853	-0.010795	-0.076955	0
