# Supplementary material for: Molecular insights into the effect of 1,6-hexanediol on FUS phase separation
Source: EMBO J. 2025 Apr 25;44(10):2725–40. doi: 10.1038/s44318-025-00431-2 (PMC12084347; doi:10.1038/s44318-025-00431-2)
Supplement: Supplementary file 5 — Source data Fig. 3 [file 44318_2025_431_MOESM5_ESM.zip › Figure 3/3D/hex/R2.txt]

2 1.72250452157437 -0.0484020497620696 0.0512842024507123
3 1.49958761340631 -0.0369685013623759 0.0388857594657857
5 3.71636687973837 -0.0489569513262094 0.0502817070150825
6 2.6629030969563 -0.0327977007427593 0.0336260116709464
7 3.05772994129159 -0.0411814579669145 0.0423214265595799
9 2.66106069879454 -0.0396521268409376 0.0408701279935912
10 3.29608754408517 -0.044175582447326 0.0453923171498531
11 2.58257792928902 -0.0420236972210737 0.0434373210319485
12 2.858041098631 -0.0447327999904452 0.0461783256016921
15 3.05464764639399 -0.0520440888492417 0.0538800709488299
16 2.90630086026505 -0.0439993179424913 0.0453731521343377
19 3.34124093688396 -0.0562236379828631 0.0581817051745142
20 3.25086960762004 -0.0564325281277496 0.0584622448976018
23 3.23802739371175 -0.0496250160563299 0.0511941889761549
24 3.13381385145722 -0.0624051344921437 0.0649936331125289
30 3.30917634600748 -0.0691367138426981 0.0721515555607137
31 3.26115314375163 -0.0390116182738351 0.0399678509157386
33 3.35626783017285 -0.0190321559244264 0.0192504806637817
34 3.54371168361742 -0.0558862869470387 0.0577064107714258
39 3.25266718709342 -0.0350159245031492 0.0357864274597008
40 3.61258625049673 -0.0662266418304207 0.0687472168371408
41 3.66636113657195 -0.0497193765115402 0.0511054545557932
43 3.18877551020408 -0.0553652412039436 0.0573569664099685
45 3.29760923330585 -0.0563240767064017 0.0583161899770204
46 3.26253629571629 -0.0488898675236129 0.0504003907506951
47 3.16575914904394 -0.054393735666376 0.0563294281042981
48 3.75276766615379 -0.0516506320217172 0.053112647283291
49 3.62030265730215 -0.276223683533106 0.325964962782773
56 3.84881841274729 -0.0631507989065829 0.0652934478727558
57 3.71250371250371 -0.0389665517365017 0.0398020794054155
60 3.37894914681534 -0.0492496255595376 0.0507284017608969
61 3.31279401046843 -0.0331678353783711 0.0338455618042608
62 2.73995122886813 -0.0433399523948186 0.0447558283035807
64 2.97565910849253 -0.0538311544879466 0.0558519330285603
65 3.45423143350605 -0.0422973752732019 0.0433592511508292
68 3.05688869868248 -0.0510179324890285 0.0527796645155894
69 2.92047545340381 -0.0575101428092966 0.0598679894531671
70 3.021787084882 -0.0586204316483547 0.0609866222643638
71 3.27032507031199 -0.0495378519416496 0.0510855061885662
73 1.92763652485687 -0.053222279308607 0.0563330013712042
74 3.39443312966735 -0.0597614814458591 0.0619425700759151
77 2.92782901478554 -0.0521611049676327 0.0540883401822039
78 2.63026381546069 -0.056505036369495 0.0590417843190014
79 2.53871541000254 -0.0424311291545809 0.0438985362160755
80 2.74092752987611 -0.0514273654131752 0.0534324457235384
81 2.29173828348803 -0.04068355179349 0.0421811748186038
83 2.76411078556029 -0.0505950895000931 0.052517687624285
84 2.75816416593116 -0.0639838110321667 0.0670968316798031
85 2.8692757947894 -0.0615315870253084 0.0642889381300704
86 3.09540023525042 -0.0527560557526674 0.0546177986028256
89 3.01005357895371 -0.050251246392683 0.0519870384026757
90 3.42559605371335 -0.0440589083731888 0.0452221743298242
91 3.66233290606116 -0.0464940856924176 0.0477053444332012
97 3.55378655957923 -0.0646261597354063 0.0670653472156952
99 4.10745091596155 -0.0979709014151604 0.102878622321078
100 4.13890153553247 -0.0677243302164898 0.0700156447623899
101 3.34302811486645 -0.0680001051893937 0.0708837809436944
102 3.85564466378778 -0.232377491313021 0.264227125802123
103 3.37154416722859 -0.0651065000261708 0.0677220034271091
105 3.83185806797716 -0.0482129496739301 0.0494575117012008
107 3.15756236185665 -0.0604710261554837 0.0628794569973659
108 2.90149426954882 -0.0808927085715019 0.085669588636176
109 2.65554876915315 -0.0694377370620933 0.0732694615356899
112 2.42972033918896 -0.0502177551681284 0.0523830746712552
113 2.98694704142896 -0.30889687619326 0.389446565032111
114 2.44857982370225 -0.048359387457388 0.0503481362029481
115 2.53042840152838 -0.0507518307028643 0.0528727266508899
116 2.77123458500762 -0.0597621008948157 0.0624558405475062
118 2.76785961416037 -0.0428605270350637 0.0442303479720265
119 3.17409934930963 -0.0316904037512398 0.0323360948842817
120 2.87455444406117 -0.0349336697363398 0.0358038996306131
121 3.46632465596728 -0.0735568156065045 0.0768169910408578
122 2.90706125178057 -0.0481376936786715 0.0497865119554617
124 3.07796484964142 -0.0451169842658943 0.0464795850825332
126 2.89653574325107 -0.0562277970635465 0.0584989710192341
127 3.38157716759096 -0.0369479063660543 0.0377733472948365
128 2.64620269912675 -0.0614713276734569 0.0644664403930135
129 2.86073921501316 -0.0537516123546049 0.0558504050777096
131 3.23876149760332 -0.0590940717380568 0.0613321920565326
132 3.010869237949 -0.053456571823733 0.0554246491488364
133 3.05250305250305 -0.0434847236697062 0.0447599890650054
135 3.18461195503328 -0.057082565639607 0.059205005458328
136 2.9356505401597 -0.0149533113172304 0.0151072144316799
138 3.00111041085202 -0.0525695257943952 0.0544780771572446
139 2.90334755973638 -0.0471358276181899 0.0487176903522597
140 2.83986027887428 -0.0432653010554724 0.044625026548005
141 2.76456928010616 -0.247066340921478 0.300837300095606
146 3.03849776670414 -0.0290909629168632 0.0296588786470182
149 3.09482545184452 -0.051413616746308 0.0531805696614018
150 3.19764653215234 -0.0637305411579572 0.0663763630098604
153 3.13401027955372 -0.0500234494110763 0.0516730049112351
154 3.07607124180996 -0.0595154788159196 0.0619111798401097
155 2.81571167112488 -0.0463872561238898 0.047967738819708
156 2.54738129203179 -0.0323135210156336 0.0331546543178338
157 2.92577313555107 -0.0280480525819558 0.0285963325767495
158 2.34868591023322 -0.0473377114179123 0.0493260419379475
160 2.0963921091801 -0.0394984300143775 0.0410451036017734
161 2.06351499143641 -0.0335432709724506 0.0346704348613622
162 1.56693147808646 -0.037893518190071 0.0398194465986941
163 1.01505323954241 -0.0183702006956959 0.0190600910057073
