# Supplementary material for: Molecular insights into the effect of 1,6-hexanediol on FUS phase separation
Source: EMBO J. 2025 Apr 25;44(10):2725–40. doi: 10.1038/s44318-025-00431-2 (PMC12084347; doi:10.1038/s44318-025-00431-2)
Supplement: Supplementary file 5 — Source data Fig. 3 [file 44318_2025_431_MOESM5_ESM.zip › Figure 3/3D/hex/R1.txt]

2 0.80032012805122 -0.0143796598979212 0.014915650364434
3 1.01191018285217 -0.0129740498338345 0.0133154949501564
6 1.65939299404278 -0.0137943779253915 0.0140275981339129
7 1.79111962888001 -0.0186677146142211 0.0190651221960514
9 1.67563129409005 -0.0171583131855404 0.0175170593993694
10 1.67434072833822 -0.0169392123793461 0.017289036834814
11 1.53430710691052 -0.0161514838139067 0.0164988469436989
12 1.66847418036206 -0.0181223418536072 0.0185247598652067
15 1.6533024716872 -0.019478125122989 0.0199481573295477
16 1.61441348358142 -0.0168290312733048 0.0171873615878229
19 1.6735561394407 -0.0210044674550178 0.0215452886483536
20 1.66847418036206 -0.0222763376714077 0.0228874943295549
23 1.70782525531988 -0.0200888878416103 0.020572879116314
24 1.58722600511087 -0.0222308159060793 0.0228714959534067
30 1.62498578137441 -0.0252967609199894 0.0261096791862825
33 1.77374153038419 -0.00771746689350805 0.00778521309359359
34 1.78663950974612 -0.0236557514102906 0.0242992120716006
39 1.62221789630783 -0.0135371978701504 0.0137669649426557
40 1.7648512230419 -0.0256412383069438 0.0264086111985
41 1.80141230724888 -0.021553439377952 0.0220818467200337
43 1.68143527314916 -0.0211587341682742 0.0217049939066398
45 1.67372420372571 -0.0209753352802227 0.0215145825240048
46 1.79510653957312 -0.0195449782792292 0.0199800609312162
47 1.63575097327183 -0.0201851908258561 0.0206959679166849
48 1.83516544016443 -0.0221747088982456 0.022723863818215
49 1.77683013503909 -0.0172676608056832 0.0176099359561368
56 1.79604152448005 -0.0275651464611464 0.0284380655229008
57 1.76603560327776 -0.016931625517969 0.0172626317741418
60 1.77664072771204 -0.0198846831536819 0.0203399852939654
62 1.68112433595589 -0.0240142233088558 0.0247204683308324
64 1.58631957994258 -0.0211529272580637 0.02173251579956
65 1.78272185973544 -0.0215122891817408 0.0220443111499236
68 1.6999864001088 -0.0209280026256404 0.0214562859201957
69 1.65532767211269 -0.0225045306981275 0.0231335415020426
70 1.58162781134343 -0.0234660744667792 0.0241836846931816
71 1.5858667554752 -0.0184217112740386 0.0188598705180605
73 1.36403317328677 -0.0213079244126495 0.0219951072342615
74 1.71673819742489 -0.023158861531545 0.0238010146608545
77 1.60197363151403 -0.0204088566307923 0.0209424630747181
79 1.6104874945646 -0.0191877033908763 0.0196560770701797
80 1.58120266274528 -0.0194957170536429 0.0199886235717357
81 1.639451767329 -0.016636806532969 0.0169814548907876
85 1.6490765171504 -0.0254552962911496 0.0262661909539741
90 1.69293538065652 -0.0177271061997779 0.0181062963833367
91 1.88654328673571 -0.0217730665194042 0.0222875181285211
97 1.78402583269406 -0.026110776204336 0.0268981314981809
100 1.81287503852359 -0.0275439613726545 0.0284071714864258
101 1.69623774468229 -0.0286928376979496 0.0296975396482844
102 1.68157664626354 -0.0253231215490046 0.0261094953681951
103 1.58217834314284 -0.0208464145918861 0.0214106172376092
105 1.52139846947314 -0.0158342050647393 0.0161708057105538
107 1.47789075431544 -0.0202117670058484 0.0207801493936046
109 1.53477807109092 -0.028556623401238 0.0296603659099259
112 1.51712837940347 -0.0206486235571304 0.0212264209019291
113 1.58727639243822 -0.0176172753086825 0.0180172237906613
114 1.5625 -0.019622508792859 0.0201280615148536
115 1.5135691474065 -0.0202263203950335 0.0207817469819807
116 1.46530881383252 -0.0222115808271497 0.0229060129541609
118 1.64956616409884 -0.0183959364788238 0.0188155990203109
119 1.58486140387023 -0.0121248548568407 0.012313258039836
120 1.56916896811449 -0.0140204467652523 0.0142755494147193
121 1.6675004168751 -0.0274759477100244 0.0284122639727844
122 1.75278693122064 -0.0221576484539878 0.0227323859856507
124 1.70253336965405 -0.0184241026238692 0.018831679715565
126 1.62892979312592 -0.0218351775196455 0.0224366878666078
127 1.63998950406717 -0.012898040700162 0.0131041615423944
128 1.57386131134124 -0.0239483002089944 0.0246999834934043
129 1.54667079112211 -0.0203703449844892 0.0209214342474893
131 1.66700006668 -0.0242248279026216 0.0249499734192133
132 1.70453576968313 -0.0228748537362391 0.0235057475511495
133 1.62087689439987 -0.0165174004341069 0.0168610423090918
135 1.64991997888102 -0.0221971240895289 0.0228108947796202
136 1.72657895645568 -0.00638915759403158 0.00643679596430458
138 1.63929051506508 -0.0208894241332727 0.0214357338093631
139 1.66038487721454 -0.0181742843978629 0.0185810543840537
140 1.60336064390963 -0.0163968531863583 0.0167392222863174
141 1.63821631008158 -0.145246703956824 0.176553740405319
146 1.64896774619088 -0.0110651067271599 0.0112156277034956
149 1.69213327241654 -0.0204115980267934 0.0209162074759468
150 1.66858554003771 -0.0262897221604332 0.0271451019676068
153 1.57843230103861 -0.0182450348814263 0.0186768037130627
154 1.55363940029519 -0.0219728061274103 0.0226124116062663
155 1.73385348938015 -0.0204688196153386 0.0209637911479263
156 1.64614472904458 -0.0134911347087101 0.0137159555284447
157 1.72672802306909 -0.011538354822787 0.011694646936047
158 1.60161442734276 -0.0197371724756021 0.0202359190114894
160 1.57641680460314 -0.0161781754662422 0.0165171950438687
161 1.50400818180451 -0.0138622190271631 0.0141225498980686
162 1.1184681460272 -0.0134945493712932 0.0138282302847057
163 0.743439149505613 -0.0068440749695573 0.00697245125740553
