# Supplementary material for: Molecular insights into the effect of 1,6-hexanediol on FUS phase separation
Source: EMBO J. 2025 Apr 25;44(10):2725–40. doi: 10.1038/s44318-025-00431-2 (PMC12084347; doi:10.1038/s44318-025-00431-2)
Supplement: Supplementary file 5 — Source data Fig. 3 [file 44318_2025_431_MOESM5_ESM.zip › Figure 3/3D/hex/NOE.txt]

2 -0.4162 0.0248002705883562 -0.4162 +2.273112e+07
3 -0.2232 0.0187213010077455 -0.2232 +3.011250e+07
6 0.3121 0.016555741170161 0.3121 +3.405104e+07
7 0.3221 0.0200860137429239 0.3221 +2.806629e+07
9 0.2373 0.018084524620682 0.2373 +3.117273e+07
10 0.4373 0.0183678036921263 0.4373 +3.069162e+07
11 0.2957 0.0200867332811193 0.2957 +2.806533e+07
12 0.2741 0.018827936624511 0.2741 +2.994177e+07
15 0.3661 0.0229887560880289 0.3661 +2.452237e+07
16 0.4752 0.0213676129449516 0.4752 +2.638279e+07
19 0.4497 0.0260063471638919 0.4497 +2.167692e+07
20 0.4113 0.0234629611086152 0.4113 +2.402672e+07
23 0.4273 0.0222977868919654 0.4273 +2.528223e+07
24 0.2319 0.0265147504532304 0.2319 +2.126154e+07
30 0.3144 0.0225755670597916 0.3144 +2.497125e+07
31 0.3073 0.0151675458930409 0.3073 +3.716754e+07
33 0.4904 0.00782871107943313 0.4904 +7.200893e+07
34 0.2507 0.0212228049782321 0.2507 +2.656308e+07
39 0.2672 0.0124690255332629 0.2672 +4.521140e+07
40 0.4692 0.02779331184996 0.4692 +2.028320e+07
41 0.3861 0.0202389665618601 0.3861 +2.785411e+07
43 0.4572 0.0202568946085897 0.4572 +2.782941e+07
45 0.3671 0.0223847805890545 0.3671 +2.518402e+07
46 0.4683 0.0182421961857755 0.4683 +3.090293e+07
47 0.2595 0.0232274789827807 0.2595 +2.427050e+07
48 0.4683 0.0193751060894807 0.4683 +2.909596e+07
49 0.4582 0.0171505980806177 0.4582 +3.286984e+07
56 0.5094 0.0227360685184122 0.5094 +2.479483e+07
57 0.4032 0.0147845609620361 0.4032 +3.813019e+07
60 0.4891 0.0193733349919623 0.4891 +2.909861e+07
62 0.3745 0.0248721562927666 0.3745 +2.266545e+07
64 0.4079 0.022663519386382 0.4079 +2.487425e+07
68 0.3653 0.0216969653748525 0.3653 +2.598238e+07
69 0.2334 0.0240105552347401 0.2334 +2.347902e+07
70 0.3790 0.0214679023867498 0.3790 +2.625960e+07
71 0.3978 0.0232181648633312 0.3978 +2.428005e+07
73 0.2938 0.0223918618768902 0.2938 +2.517615e+07
78 0.2262 0.0231524737518145 0.2262 +2.434923e+07
79 0.3516 0.0161835135698468 0.3516 +3.483416e+07
80 0.3433 0.0227250641052012 0.3433 +2.480694e+07
81 0.3771 0.0179409159893375 0.3771 +3.142195e+07
85 0.3239 0.0248336536983596 0.3239 +2.270064e+07
90 0.3664 0.0151966021591517 0.3664 +3.709637e+07
91 0.5065 0.0168785951480566 0.5065 +3.339952e+07
97 0.5085 0.0261901867666943 0.5085 +2.152474e+07
100 0.5497 0.0262226523396372 0.5497 +2.149808e+07
101 0.4433 0.0299812731843836 0.4433 +1.880299e+07
103 0.3505 0.0307303373471586 0.3505 +1.834471e+07
105 0.3806 0.020711334498538 0.3806 +2.721884e+07
107 0.2975 0.024685767592501 0.2975 +2.283667e+07
109 0.2586 0.02711557573539 0.2586 +2.079036e+07
113 0.2546 0.017257061747829 0.2546 +3.266737e+07
114 0.2963 0.0205739251822488 0.2963 +2.740074e+07
115 0.3119 0.0202415677457769 0.3119 +2.785062e+07
118 0.4056 0.0175746688021415 0.4056 +3.207674e+07
119 0.3299 0.0123720369565859 0.3299 +4.556563e+07
120 0.3568 0.0125339976994412 0.3568 +4.497679e+07
121 0.3557 0.0227212969330293 0.3557 +2.481104e+07
122 0.4478 0.0215292226578712 0.4478 +2.618476e+07
124 0.4159 0.0210007536591541 0.4159 +2.684370e+07
126 0.3971 0.026829473540946 0.3971 +2.101190e+07
127 0.4017 0.0125488808251421 0.4017 +4.492338e+07
128 0.3053 0.0364005986426939 0.3053 +1.548712e+07
129 0.4237 0.0212047740482858 0.4237 +2.658542e+07
131 0.3886 0.0272595612211806 0.3886 +2.068039e+07
132 0.2761 0.0212120031644024 0.2761 +2.657654e+07
133 0.4317 0.0193482615489124 0.4317 +2.913635e+07
135 0.3552 0.0221980326882015 0.3552 +2.539590e+07
136 0.3052 0.0067114474270903 0.3052 +8.399685e+07
138 0.3217 0.0222471767308896 0.3217 +2.533984e+07
139 0.3000 0.0187219521611651 0.3000 +3.011121e+07
140 0.2141 0.0210445195041974 0.2141 +2.678826e+07
146 0.2436 0.0135413812180257 0.2436 +4.163117e+07
149 0.3667 0.0214922769328727 0.3667 +2.622983e+07
150 0.3447 0.0283949707019674 0.3447 +1.985349e+07
153 0.2600 0.0233758492532384 0.2600 +2.411645e+07
154 0.4006 0.027864584378239 0.4006 +2.023135e+07
155 0.4747 0.0218821118417602 0.4747 +2.576247e+07
156 0.3556 0.0146102091085322 0.3556 +3.858528e+07
157 0.3751 0.0118050254782362 0.3751 +4.775412e+07
158 0.1283 0.0242308369432135 0.1283 +2.326646e+07
160 0.2039 0.0181239706422776 0.2039 +3.110506e+07
161 0.0558 0.0196438456066826 0.0558 +2.870608e+07
162 -0.1530 0.0196257951535191 -0.1530 +2.872529e+07
163 -1.0396 0.0176759589191159 -1.0396 +3.189278e+07
