# Supplementary material for: Molecular insights into the effect of 1,6-hexanediol on FUS phase separation
Source: EMBO J. 2025 Apr 25;44(10):2725–40. doi: 10.1038/s44318-025-00431-2 (PMC12084347; doi:10.1038/s44318-025-00431-2)
Supplement: Supplementary file 5 — Source data Fig. 3 [file 44318_2025_431_MOESM5_ESM.zip › Figure 3/3D/ctrl/R2.txt]

2 2.35194505856343 -0.0543885099528794 0.0570259494704861
3 2.19722271049394 -0.0401884600255897 0.0417144212708727
6 2.75785990071704 -0.0306127103952805 0.0313077530825421
7 3.31400165700083 -0.0403652656873574 0.0413731333301897
9 2.98525285091647 -0.0404204575245584 0.0415455137649072
10 3.89757181276065 -0.0458240436929582 0.0469275040520682
11 3.05268941937847 -0.0421945331556111 0.0433941278168324
12 3.23467572375869 -0.0479610099320484 0.0494267244739999
15 3.43973582828839 -0.0539693872604818 0.0557178099370543
16 3.20636142105938 -0.0457831869502954 0.0471290862313651
19 3.48626411936968 -0.0551662263725885 0.0569691731337918
20 3.46860908775581 -0.0571813506649939 0.0591309432036367
23 3.57922617130177 -0.0502972471063337 0.0517517345607756
24 3.68962845441464 -0.0657415312830802 0.0681708580583975
30 4.02382102044101 -0.0779504726160734 0.0810923556244711
31 3.73761913660998 -0.039313589262608 0.0401583893159634
33 3.84585801092224 -0.0194645436472758 0.0196635851670925
34 3.67525451137491 -0.0523076353695449 0.0538401837641378
39 3.97124816329772 -0.045453533392199 0.0465184004471553
40 4.37120251781265 -0.0744867984070918 0.0771149283549244
41 4.14782861172176 -0.052479044968794 0.0538414681015649
43 3.90533468718269 -0.0580162873439716 0.0597928095094011
45 3.84911470361817 -0.055086428243043 0.0567096225587838
46 3.65110080689328 -0.0485682264892544 0.0498956864125439
47 3.78673129354741 -0.054181895122396 0.0557780802542074
48 4.4412861964825 -0.0603766232750926 0.0620640709489546
49 4.05695971439004 -0.0365262634188204 0.0371960420338988
56 4.51283902703191 -0.0737254647409324 0.0762157102951901
57 4.0474359493261 -0.0582371041193839 0.0599626667270083
60 3.84497077822209 -0.0474255114825057 0.0486250353836954
62 3.54433968951584 -0.0456293141601991 0.0468352136301697
64 3.65938449152853 -0.0567714442330605 0.0585893465767655
68 3.59608745684695 -0.0513017480050144 0.0528084784654221
69 3.60802424592293 -0.0622694717414172 0.064495683006462
70 3.97156360459113 -0.0667413052443262 0.0690624661747812
71 3.68012365215471 -0.0488899586635174 0.0502244079710379
73 2.74152867638996 -0.0600135667226911 0.0627613264563993
74 3.90899851458056 -0.0579775704180578 0.0597499723340746
77 3.76775554802004 -0.0574337295467973 0.059239770799282
78 3.50213630314492 -0.0637712319827961 0.0661814598338566
79 3.17975134344494 -0.0455976558310556 0.0469440106945527
80 3.4651235316539 -0.0539948608104237 0.0557317263385264
81 3.3698399326032 -0.0468179365237025 0.0481560211731886
84 3.67511944138184 -0.0779104438988121 0.0813600161224177
85 3.77700558996827 -0.0717511686734351 0.0745849243346082
90 4.16892483428524 -0.0588133022987058 0.0605209053094802
91 4.24160162877503 -0.0345118410647753 0.0350827433649421
97 3.89105058365759 -0.0619318974435257 0.0639681967490913
100 4.22850860501501 -0.0693163534238082 0.0716659390697334
101 3.99904023034472 -0.0679398406547351 0.0703295016018299
102 3.61076006499368 -0.231319903050909 0.265314092057092
103 3.40924587481249 -0.0643402831003645 0.0668640383925201
105 3.7593984962406 -0.048133433607437 0.0493983771942208
107 3.6524343474926 -0.0668542597964863 0.0693946634946077
108 4.06867930669705 -0.099469262849182 0.104582853041241
109 3.47777700493844 -0.0817230837527045 0.0857532562041814
112 3.16545851666614 -0.0564872068751803 0.0585778349885331
113 3.03250849102377 -0.0476699782494125 0.0492173370744768
114 3.14109812790552 -0.05209657969794 0.0538839610248938
115 3.3892560582952 -0.0603479534692193 0.0625763814737712
116 3.77415458937198 -0.0781140098032496 0.0814871012189422
118 3.50692617920393 -0.0454345809363348 0.046643167991169
119 3.90762377398304 -0.0347560781146932 0.0353855465023907
120 3.8028597505324 -0.0429962185391575 0.0439909674245831
121 4.46408642471318 -0.0902187097179024 0.0940189349805856
122 3.32446808510638 -0.0508338371305528 0.0524374604816726
124 3.2866627226714 -0.0444212444167893 0.0456553644180673
126 3.3819202543204 -0.0612409230255242 0.0635422094333316
127 4.10323745435148 -0.0363170931926877 0.0369715516795583
128 3.29012305060209 -0.0687465113075802 0.0717446955378951
129 3.61363061467857 -0.059975395993733 0.0620345704499852
131 3.88575869438508 -0.0614329230185708 0.063438828678235
132 3.425126729689 -0.0583036067518092 0.0603584899366534
133 3.30600370272415 -0.0455416952576888 0.0468319580359404
135 3.76960193003619 -0.058770681571545 0.0606622126396195
136 3.46104592807947 -0.0138446418597216 0.0139562959219579
138 3.64551055375305 -0.0538480953175671 0.0554873092907813
139 3.27428702400052 -0.0500240582718594 0.0516007552243845
140 3.24243701566097 -0.0474100112927296 0.0488382086723482
141 3.40078217990138 -0.295384999602017 0.357486010116662
146 3.53356890459364 -0.0312584303737968 0.0318214236433252
149 3.42383675146369 -0.0530119814297829 0.0547060313079228
150 3.63292886725278 -0.0641895957752139 0.0665409987154275
153 3.3142213237 -0.0519596237615234 0.05364158541957
154 3.59531171352556 -0.0635972710031556 0.065929725576642
155 3.18704783758804 -0.0472091562198136 0.0486504568430299
156 2.99517776380028 -0.0493616328057298 0.0510440833981844
157 3.39282079120581 -0.030131177545218 0.0306760369243806
158 2.78605856295099 -0.048995360603469 0.0507814355851974
160 2.57678829107401 -0.039593651963302 0.0408489824054814
161 2.36787270316348 -0.0327411628686813 0.0336723548650557
162 2.11385207263196 -0.0379422792161206 0.0393550755851333
163 1.03240726401751 -0.0162544996755296 0.0167829709591354
