# Supplementary material for: Molecular insights into the effect of 1,6-hexanediol on FUS phase separation
Source: EMBO J. 2025 Apr 25;44(10):2725–40. doi: 10.1038/s44318-025-00431-2 (PMC12084347; doi:10.1038/s44318-025-00431-2)
Supplement: Supplementary file 5 — Source data Fig. 3 [file 44318_2025_431_MOESM5_ESM.zip › Figure 3/3D/ctrl/R1.txt]

2 0.726163677292862 -0.0153356337048861 0.0160119363008266
3 0.901388137732107 -0.013125375394804 0.0135190861008598
6 1.54691004718076 -0.0116680293261988 0.0118467445174297
7 1.68372844827586 -0.0164868611352298 0.0168161851538864
9 1.57037641922769 -0.0159608375171914 0.0162920118142729
10 1.53376585530453 -0.0149680748756054 0.015266038487648
11 1.44054856089199 -0.0146549605020914 0.0149593283974245
12 1.55501648317472 -0.0175394031142928 0.0179441968979743
15 1.55231294628997 -0.0183033397082117 0.0187453940188602
16 1.56028147477805 -0.0165779942824347 0.0169379252729256
19 1.59833772876209 -0.0193755679586862 0.0198569937870998
20 1.6155610843646 -0.0205500237604002 0.0210864657131327
23 1.6068903458028 -0.0190678014854844 0.0195313297140378
24 1.46946452712632 -0.0209841496175653 0.021601082295311
30 1.55797214345808 -0.0264214330482782 0.0273490505424354
31 1.64964780019466 -0.0141619439581175 0.0144093475215312
33 1.68443748210285 -0.0074056406346843 0.00747133619358542
34 1.72523851422459 -0.020637079018367 0.0211428961739919
39 1.56386838483673 -0.0165818380445435 0.0169410939498322
40 1.64657841006389 -0.0235709155021795 0.0242656452149859
41 1.78996545366674 -0.0203461713287658 0.0208194727076461
43 1.59413358839471 -0.0201749233823765 0.0206988412514844
45 1.59872102318146 -0.0196219781416023 0.0201157616468066
46 1.71420735052112 -0.0183150898780808 0.0187150029468659
47 1.57554750275721 -0.0194479347926921 0.0199402027336306
48 1.7679714295817 -0.019906712030499 0.0203653242437334
49 1.68103955486073 -0.0131469871567969 0.0133558933153424
56 1.76869063832045 -0.0259765772669038 0.0267626992836669
57 1.66013679527193 -0.0207667330545578 0.0212996087678217
60 1.69955301755638 -0.0182373275015497 0.0186373087915332
62 1.60686452525188 -0.0161216308220054 0.0164517508151338
64 1.58458515560626 -0.0203635341841846 0.0209007254298028
65 1.62961997262238 -0.139733323198673 0.168656559149565
68 1.6342806713625 -0.0196351909973962 0.0201186245251599
69 1.59301621690509 -0.0222125560529083 0.022849777388966
70 1.47745405117901 -0.023836797323652 0.0246315947403506
71 1.5600624024961 -0.0173865108332911 0.0177828825156163
73 1.14436116038222 -0.0201947297905003 0.0209335659599699
74 1.56128024980484 -0.0195545221950915 0.0200569352441862
77 1.47780339303659 -0.0199709769957106 0.0205257452248773
78 1.34825401105568 -0.020863845954894 0.0215301931407879
79 1.49548363940898 -0.0164680603462846 0.0168389160047822
80 1.43008323084404 -0.017240975105741 0.0176669581235582
81 1.57937961968539 -0.0163496548379316 0.0166953128405447
84 1.42600462025497 -0.0256189540424947 0.0265737790326859
85 1.51423379769836 -0.0244203968268237 0.025234316068329
90 1.62675689744925 -0.0195788545870923 0.020061761796637
91 1.77138504596744 -0.012838112196254 0.0130269376438046
97 1.64587379439745 -0.022509293547939 0.0231422905781717
100 1.81940578207158 -0.0251109220086319 0.0258237460294251
101 1.62715394503474 -0.0257393194110489 0.0265802446462564
102 1.65294720486628 -0.079511829004034 0.0879756235065874
103 1.51590946988646 -0.0210995992383356 0.0217037791733681
105 1.46490097269425 -0.0150481907457249 0.0153638407598218
107 1.42021246378458 -0.0211473191142508 0.0217964276422422
108 1.3782267734333 -0.0307539586973382 0.0321905690583426
109 1.45547695979973 -0.0293564212395663 0.0305904155229362
112 1.40910564064988 -0.0188693811194622 0.0193886492298956
113 1.49394206492672 -0.0176745416312205 0.0181028851455536
114 1.38584772305219 -0.0172367072116133 0.0176764137734471
115 1.40633130352849 -0.0201339478385609 0.0207274427718651
116 1.42734798743934 -0.0246089992910796 0.0254878755233725
118 1.5340952673161 -0.016522533848917 0.016886271350645
119 1.45585837409737 -0.0121456994839289 0.0123517925532954
120 1.45996058106431 -0.015420796994118 0.0157535908091671
121 1.61410078445298 -0.0282692378231906 0.0292953923501531
122 1.62831973686353 -0.0196742324646895 0.0201614350087651
124 1.5749519639651 -0.0160984633023524 0.0164344343598712
126 1.53099499364637 -0.0204157272833607 0.0209751315495073
127 1.58245375278907 -0.0125600440125213 0.0127626399098115
128 1.45357288214431 -0.0226875075099018 0.023418545397444
129 1.51100769102915 -0.0201628202958337 0.0207156785049361
131 1.60423518087752 -0.022416728712181 0.0230612191197497
132 1.59136841770238 -0.0217482281173773 0.0223593709483347
133 1.58005340580512 -0.0168316370040524 0.0171980439002306
135 1.5509406455015 -0.0214861820257102 0.0220984707902965
136 1.62121850783049 -0.00511800965134568 0.00515052896546364
138 1.54774802662127 -0.0191167630546636 0.0196009593039401
139 1.57467915912133 -0.0185999310362153 0.019049963027171
140 1.49635637223361 -0.0158908191139149 0.0162356538652566
141 1.60673543494328 -0.135521933911226 0.163022586042509
146 1.55877355696538 -0.0110099592817627 0.0111677193811788
149 1.62364020133138 -0.018273395886109 0.0186941864901142
150 1.53338955761711 -0.0237938122617614 0.0245558862493342
153 1.56279302369194 -0.0176899189617639 0.0180996747970406
154 1.51712837940347 -0.0212816725773035 0.0218959684234248
155 1.63057657187582 -0.018086091616488 0.0184964099927922
156 1.53057319966327 -0.0184688039757956 0.0189255374952553
157 1.62082435126505 -0.010886786253762 0.0110350268431287
158 1.51712837940347 -0.0191040487918923 0.0195976043739332
160 1.36128505309012 -0.0142999357939797 0.0146068172188656
161 1.36447986027726 -0.0117725112076139 0.0119792207601144
162 1.12536574386676 -0.0133687418106743 0.0136940989202039
163 0.6635700066357 -0.00585570851880191 0.0059609133064793
