# Supplementary material for: Molecular insights into the effect of 1,6-hexanediol on FUS phase separation
Source: EMBO J. 2025 Apr 25;44(10):2725–40. doi: 10.1038/s44318-025-00431-2 (PMC12084347; doi:10.1038/s44318-025-00431-2)
Supplement: Supplementary file 5 — Source data Fig. 3 [file 44318_2025_431_MOESM5_ESM.zip › Figure 3/3D/ctrl/NOE.txt]

2 -0.5201 0.0253887043881269 -0.5201 +2.223256e+07
3 -0.2484 0.0186180647738216 -0.2484 +3.031799e+07
6 0.2225 0.0165623232141289 0.2225 +3.408123e+07
7 0.3032 0.0196582654901188 0.3032 +2.871360e+07
9 0.2129 0.0178525438174875 0.2129 +3.161820e+07
10 0.3793 0.0177659869057785 0.3793 +3.177181e+07
11 0.3181 0.020471998557058 0.3181 +2.757225e+07
12 0.2795 0.0189502269814283 0.2795 +2.978648e+07
15 0.2103 0.0207274162806587 0.2103 +2.723280e+07
16 0.3966 0.0209051661925738 0.3966 +2.700085e+07
19 0.4104 0.0263586374308548 0.4104 +2.141450e+07
20 0.3548 0.0251023991193438 0.3548 +2.248622e+07
23 0.3721 0.0228177114101817 0.3721 +2.473770e+07
24 0.1888 0.0273375850681699 0.1888 +2.064807e+07
30 0.3089 0.0250064954336338 0.3089 +2.257251e+07
31 0.3183 0.0159460359391047 0.3183 +3.539808e+07
33 0.4260 0.00825191632489193 0.4260 +6.840312e+07
34 0.3305 0.0219428305440408 0.3305 +2.572406e+07
39 0.2911 0.0157332884988769 0.2911 +3.587680e+07
40 0.4001 0.0276216877697371 0.4001 +2.043529e+07
41 0.3393 0.0200822293303078 0.3393 +2.810736e+07
43 0.3682 0.020414622459944 0.3682 +2.764968e+07
45 0.3064 0.0227259789359714 0.3064 +2.483763e+07
46 0.4368 0.0179666347119815 0.4368 +3.141694e+07
47 0.2395 0.0224137581498235 0.2395 +2.518377e+07
48 0.4366 0.0200451320757194 0.4366 +2.815929e+07
49 0.4546 0.0140173833579481 0.4546 +4.026832e+07
56 0.4687 0.024876218863065 0.4687 +2.269060e+07
57 0.3830 0.0220863742818443 0.3830 +2.555682e+07
60 0.4772 0.0196835411711662 0.4772 +2.867656e+07
62 0.2885 0.0191699506117403 0.2885 +2.944505e+07
64 0.3788 0.0230901183570339 0.3788 +2.444585e+07
68 0.4067 0.0212553188220489 0.4067 +2.655604e+07
69 0.2476 0.0265507397714642 0.2476 +2.125976e+07
70 0.3388 0.0226540028708666 0.3388 +2.491650e+07
71 0.3809 0.0220457293129124 0.3809 +2.560394e+07
73 0.0829 0.0286725862875513 0.0829 +1.968879e+07
74 0.3313 0.0221490102597058 0.3313 +2.548460e+07
77 0.2783 0.0217156446128299 0.2783 +2.599327e+07
78 0.2686 0.0240395075733738 0.2686 +2.348056e+07
79 0.2931 0.0167021978515946 0.2931 +3.379555e+07
80 0.3156 0.0223032154015137 0.3156 +2.530842e+07
81 0.3766 0.0181607815310491 0.3766 +3.108113e+07
85 0.2463 0.0261230872091121 0.2463 +2.160780e+07
90 0.3041 0.018420481096031 0.3041 +3.064304e+07
91 0.4765 0.0118222742209674 0.4765 +4.774515e+07
97 0.4745 0.026592181202623 0.4745 +2.122640e+07
100 0.5006 0.0253213434066093 0.5006 +2.229171e+07
101 0.4071 0.0287931312968866 0.4071 +1.960388e+07
103 0.2909 0.0318573532274545 0.2909 +1.771836e+07
105 0.3789 0.0221364155901587 0.3789 +2.549905e+07
107 0.3039 0.0263997696268128 0.3039 +2.138123e+07
108 0.3194 0.0344090432610757 0.3194 +1.640438e+07
109 0.4173 0.0307863494269609 0.4173 +1.833465e+07
112 0.3574 0.0252180331570138 0.3574 +2.238311e+07
113 0.2215 0.0187847432461309 0.2215 +3.004909e+07
114 0.2543 0.0204634781447267 0.2543 +2.758387e+07
115 0.2929 0.0216547044200999 0.2929 +2.606639e+07
116 0.3121 0.0293517887019455 0.3121 +1.923083e+07
118 0.3549 0.0172336979647946 0.3549 +3.275316e+07
119 0.3431 0.0132608233776403 0.3431 +4.256586e+07
120 0.2984 0.0152675859610754 0.2984 +3.697112e+07
121 0.3142 0.0255223502273862 0.3142 +2.211627e+07
122 0.4238 0.0235331259584385 0.4238 +2.398563e+07
124 0.3831 0.0209458395220411 0.3831 +2.694843e+07
126 0.3778 0.0279498651552278 0.3778 +2.019536e+07
127 0.3075 0.0132691903973811 0.3075 +4.253910e+07
128 0.2488 0.0329344915706793 0.2488 +1.713894e+07
129 0.3461 0.0209653882567683 0.3461 +2.692334e+07
131 0.3702 0.0253615464837972 0.3702 +2.225644e+07
132 0.2720 0.0212813633818646 0.2720 +2.652372e+07
133 0.3848 0.0196468951695987 0.3848 +2.873011e+07
135 0.3269 0.021110070344836 0.3269 +2.673884e+07
136 0.2677 0.0060657928361404 0.2677 +9.305645e+07
138 0.2534 0.0223695741115558 0.2534 +2.523347e+07
139 0.2566 0.0193381611618075 0.2566 +2.918901e+07
140 0.1709 0.0210790295448568 0.1709 +2.677882e+07
146 0.2065 0.0137452734785259 0.2065 +4.106619e+07
149 0.3077 0.0228782832471636 0.3077 +2.467228e+07
150 0.2441 0.0273400463375269 0.2441 +2.064600e+07
153 0.2120 0.0250187218476285 0.2120 +2.256172e+07
154 0.3271 0.0263257848515417 0.3271 +2.144129e+07
155 0.4248 0.0221396342531598 0.4248 +2.549531e+07
156 0.2339 0.0280671289367478 0.2339 +2.011119e+07
157 0.3004 0.01225919763591 0.3004 +4.604377e+07
158 0.1009 0.0242761008710481 0.1009 +2.325350e+07
160 0.1302 0.0185684497904581 0.1302 +3.040018e+07
161 -0.1064 0.0184159833611486 -0.1064 +3.065268e+07
162 -0.1926 0.0189408558155979 -0.1926 +2.980160e+07
163 -0.4850 0.0160314786015626 -0.4850 +3.520924e+07
