# Supplementary material for: Molecular insights into the effect of 1,6-hexanediol on FUS phase separation
Source: EMBO J. 2025 Apr 25;44(10):2725–40. doi: 10.1038/s44318-025-00431-2 (PMC12084347; doi:10.1038/s44318-025-00431-2)
Supplement: Supplementary file 6 — Source data Fig. 4 [file 44318_2025_431_MOESM6_ESM.zip › Figure 4/4E/4E.xlsx]

## Sheet: dTM
	dTM	Error
no additive	0	0.8401
ethanol	-6.4	1.05413
2,5-HD	-7.55	1.30393
1-Propanol	-10.39	1.10579
1,6-HD	-11.26	1.23431

## Sheet: Csat
	Csat (uM) -repeat 1	repeat 2	repeat 3
no additive	23.9759	25.7348	22.9576
10% 2,5-HD	48.5304	51.0299	51.1919
10% ethanol	22.7262	25.5496	25.2719
propanol	50.2661	51.8861	57.8107
10% 1,6-HD	94.3069	93.1034	101.713
