# Supplementary material for: Molecular insights into the effect of 1,6-hexanediol on FUS phase separation
Source: EMBO J. 2025 Apr 25;44(10):2725–40. doi: 10.1038/s44318-025-00431-2 (PMC12084347; doi:10.1038/s44318-025-00431-2)
Supplement: Supplementary file 6 — Source data Fig. 4 [file 44318_2025_431_MOESM6_ESM.zip › Figure 4/4B/4B.xlsx]

## Sheet: Sheet1
DIOL name	Run 1	Run 2	Run 3	Control	Average	logP	stdev
12CHD	0.6074	0.5986	0.6043	0.5	0.577575	-0.135859	0.00446356
12HD	0.2671	0.2536	0.2539	0.5	0.31865	0.330056	0.00770909
16HD	0.5907	0.5819	0.5837	0.5	0.564075	-0.111925	0.00464901
25HD	0.6764	0.6825	0.6778	0.5	0.634175	-0.238936	0.00319531
15PD	0.8635	0.8583	0.8457	0.5	0.766875	-0.517136	0.00915278
14BD	1.072	1.082	1.0513	0.5	0.926325	-1.09944	0.0156577
						^calculated as:
						=LOG((E4*2-F4)/F4)
						-0.135859
