# Supplementary material for: Molecular insights into the effect of 1,6-hexanediol on FUS phase separation
Source: EMBO J. 2025 Apr 25;44(10):2725–40. doi: 10.1038/s44318-025-00431-2 (PMC12084347; doi:10.1038/s44318-025-00431-2)
Supplement: Supplementary file 6 — Source data Fig. 4 [file 44318_2025_431_MOESM6_ESM.zip › Figure 4/4D/CD melt.xlsx]

## Sheet: no additive
Temperature	RME
39.98	-17438.2
40.22	-16813
40.59	-16987.9
40.95	-16814.1
41.09	-17567.9
41.33	-16503.9
41.59	-17189.6
41.97	-17022.2
42.14	-17164.7
42.52	-17040.8
42.68	-17383.1
42.84	-17286.6
43.11	-16849.6
43.36	-16286.6
43.64	-16688.8
43.91	-16982.2
44.22	-16450.5
44.41	-16671
44.66	-17085.5
44.92	-16567.5
45.12	-17598.3
45.38	-17142.8
45.68	-16315.5
45.9	-16379.3
46.18	-17054.9
46.42	-16878.4
46.77	-16828.9
46.94	-16874.1
47.18	-16518.5
47.41	-16746
47.7	-16931.6
47.93	-17118.5
48.14	-16513.7
48.48	-17113.4
48.65	-16501.2
48.93	-16975.8
49.33	-17097.3
49.51	-16373.3
49.67	-16667.2
49.96	-17001.3
50.17	-17116.4
50.6	-17379.6
50.78	-16550.4
51.1	-16318.6
51.23	-16454.3
51.53	-16414.6
51.78	-17125.9
52.04	-16852.7
52.24	-16785.6
52.49	-16684
52.78	-16520.7
53	-16738.3
53.32	-17428.8
53.52	-16900.7
53.75	-16245.2
53.95	-17154
54.44	-15987.8
54.6	-16575.3
54.88	-16167
55.11	-16791.3
55.24	-16616.4
55.57	-16587.5
55.88	-17125.8
56.05	-16494.9
56.44	-17208
56.51	-17066.1
56.78	-16438.6
57.05	-16722
57.35	-16311.5
57.6	-16421
57.8	-16838.3
58	-16829.2
58.3	-16471.8
58.65	-16597.4
58.82	-16604.9
59.07	-16299.4
59.44	-16937.6
59.8	-15561.8
59.96	-16118.9
60.16	-16260.3
60.45	-16579.2
60.69	-16457.7
60.92	-16689.3
61.21	-16819.3
61.48	-16791.7
61.78	-16288.7
61.97	-15772.1
62.18	-15275.8
62.51	-15987.1
62.67	-16153.5
63	-16243.2
63.18	-16286.5
63.59	-16041.5
63.8	-15741.7
64.05	-15795.8
64.23	-15671.6
64.52	-17088.1
64.75	-16551.5
65.11	-16751.6
65.27	-16223.6
65.49	-15605.1
65.8	-16429.6
66.01	-16683.5
66.2	-16198.1
66.58	-15699.8
66.84	-15506.5
67	-15144.1
67.4	-16258.4
67.6	-15430.4
67.71	-15494.3
68.04	-15795.8
68.46	-15559.3
68.48	-15170
68.73	-14895.9
69.11	-15543.7
69.3	-15204.8
69.54	-15381.2
69.83	-15173.9
70.3	-15960.6
70.46	-14807.2
70.63	-14529.8
70.9	-15007.3
71.15	-13520.1
71.34	-14122.4
71.89	-14441.4
72.21	-13854.9
72.5	-14634.7
72.73	-14252.6
72.89	-14041.3
73.4	-13485.2
73.42	-13334.5
73.63	-14130.6
74.09	-12974.7
74.25	-13066.1
74.5	-13126.7
74.87	-12723.1
75.12	-11872.7
75.23	-12262.6
75.59	-12710.5
75.8	-11747.6
76.12	-12846.1
76.44	-12268.6
76.66	-11373.1
76.95	-11980.4
77.12	-11746.9
77.4	-11673.2
77.87	-10918.9
77.95	-12009.6
78.16	-11122
78.59	-11369.3
78.71	-11153.7
79.02	-11041.7
79.27	-11355.2
79.45	-10719.5
79.68	-10471.8
79.99	-11619.4
80.24	-11057
80.52	-11561.2
80.74	-10790.5
80.99	-10710.1
81.2	-11221.1
81.52	-10521.8
81.71	-10777.3
82.03	-11302.4
82.32	-11170.2
82.5	-10980.4
82.75	-10693.6
82.96	-10777.2
83.32	-10821
83.54	-10969
83.72	-10317.2
83.89	-10914.9
84.53	-9908.74
84.61	-10740.5
84.89	-10680
85.12	-11381.9
85.34	-10345
85.6	-10242.3
86.03	-10727.7
86.22	-10466.6
86.54	-10322.5
86.86	-10908.2
87.03	-10410.6
87.33	-11159.9
87.56	-10407
87.83	-10881.9
88.1	-9927.67
88.23	-10614.3
88.79	-10367.4
88.89	-10531.4
89.31	-10874.7
89.51	-11090.5
89.85	-9781.28
90.13	-10446.3

## Sheet: +10% 1,6-HD
Temperature	RME
40.03	-18462.5
40.26	-18282.7
40.75	-19038.8
40.94	-17876.4
41.14	-17667.2
41.4	-18359.4
41.72	-19206.6
41.91	-17528.4
42.16	-17908.2
42.39	-17621.3
42.78	-18016.3
42.97	-17393.4
43.2	-17022.2
43.46	-18330.9
43.78	-16977.4
43.92	-17828.3
44.23	-17973.8
44.47	-18595.5
44.83	-17811.6
44.93	-17872.2
45.21	-17883
45.53	-18086.8
45.7	-18588
45.93	-18037.3
46.18	-16661.3
46.44	-18649.5
46.72	-18523.5
47.09	-18060.1
47.26	-18429.7
47.54	-18903.6
47.73	-18588.1
48.12	-18341.7
48.21	-17954.2
48.57	-19052.6
48.8	-17559.9
48.97	-18132.2
49.27	-18232.5
49.57	-18259.2
49.86	-18732.3
50.09	-17989
50.27	-17319.1
50.54	-18165.9
50.74	-18279.3
51	-17553.7
51.3	-18824.6
51.56	-18444.3
51.83	-18052.9
52.08	-17230.6
52.34	-17284.1
52.56	-17465.8
52.78	-18173.1
53.08	-18370.9
53.32	-18008
53.72	-17908.6
53.84	-17378.6
54.17	-17923.2
54.38	-18805
54.5	-16727.6
54.82	-17683.7
55.23	-17851.3
55.4	-16987.4
55.56	-17381.8
55.87	-16965
56.1	-17662.7
56.4	-17189.5
56.58	-17609.8
56.9	-17412.3
57.11	-16577.7
57.3	-17589.6
57.64	-16340
57.99	-16796.5
58.12	-16320.7
58.52	-16649.1
58.69	-15875.6
58.89	-16430.6
59.12	-15627.8
59.59	-16278.4
59.72	-16806.7
59.87	-15096.3
60.22	-15526.8
60.6	-15339.8
60.88	-15335.6
61.1	-15319.4
61.31	-15547.7
61.57	-14828.5
62.01	-14947.1
62.36	-15001.7
62.61	-14118.1
62.89	-14626.7
63.1	-13838.4
63.25	-13481.8
63.45	-13978.9
63.77	-14108.6
64.04	-13732.3
64.34	-13680.4
64.62	-13829.2
64.97	-14213.5
65.15	-14277.8
65.48	-13740.5
65.66	-14597.3
65.97	-13061
66.14	-12463
66.44	-14190.6
66.62	-13439
66.86	-13227
67.28	-13855.1
67.41	-13333.9
67.68	-12838.1
67.85	-13495.2
68.28	-13180.6
68.46	-13433.2
68.7	-12767.3
68.93	-12495.8
69.35	-12477.3
69.5	-12359.2
69.75	-12331.2
69.97	-12263.4
70.24	-13269.5
70.49	-13800.9
70.72	-13214.5
71.09	-12547.7
71.28	-12824.5
71.46	-12891.7
71.66	-13131.4
72.01	-12685.5
72.25	-12990.8
72.49	-12470.2
72.79	-12582.1
73.02	-12885
73.29	-11672.5
73.47	-12906.2
73.77	-12215.1
73.95	-12707.7
74.26	-12352.8
74.57	-13733
74.87	-12725.2
75.07	-11934.3
75.37	-11816.8
75.61	-12488.4
75.87	-13175.3
76.03	-13247
76.39	-12061.5
76.67	-12366.9
76.85	-13394.6
77.21	-11578.3
77.4	-13070.6
77.74	-12753.6
77.82	-12290.8
78.29	-11850.7
78.53	-11214.7
78.84	-12329.5
79.24	-12938.3
79.57	-11587
79.73	-11830.6
79.8	-11594
80.13	-12421.1
80.42	-12834
80.74	-12511.5
81.04	-12353.1
81.2	-11539.7
81.49	-11888
81.7	-11508.1
81.96	-11965.7
82.2	-12326.9
82.46	-12385.1
82.69	-12287.9
83.13	-12144.2
83.37	-11443.4
83.57	-11809.4
83.68	-12456.7
84.07	-12218.3
84.33	-11978.5
84.56	-11160.3
84.72	-12215
84.96	-11921.5
85.35	-11762.3
85.46	-11987.7
85.86	-12200.5
86.13	-12646.1
86.36	-12734
86.68	-11759.5
86.94	-11941.3
87.05	-11245.5
87.37	-12551.6
87.64	-13095.8
87.98	-12289.2
88.09	-12442.1
88.42	-11637
88.67	-12935.8
88.87	-12444.3
89.28	-12682.9
89.6	-10979.1
89.78	-12285.7
90.05	-11661.6
90.11	-11061.6
