# Supplementary material for: Molecular insights into the effect of 1,6-hexanediol on FUS phase separation
Source: EMBO J. 2025 Apr 25;44(10):2725–40. doi: 10.1038/s44318-025-00431-2 (PMC12084347; doi:10.1038/s44318-025-00431-2)
Supplement: Supplementary file 6 — Source data Fig. 4 [file 44318_2025_431_MOESM6_ESM.zip › Figure 4/4F/dTM vs Csat.xlsx]

## Sheet: Sheet1
	dTM	error	Csat	stdev
no additive	0	0.8401	24.2228	1.40493
10% 2,5-HD	-6.4	1.05413	24.5159	1.55614
10% ethanol	-7.55	1.30393	50.2507	1.49201
propanol	-10.39	1.10579	53.321	3.97167
10% 1,6-HD	-11.26	1.23431	96.3743	4.66207
