# Supplementary material for: Molecular insights into the effect of 1,6-hexanediol on FUS phase separation
Source: EMBO J. 2025 Apr 25;44(10):2725–40. doi: 10.1038/s44318-025-00431-2 (PMC12084347; doi:10.1038/s44318-025-00431-2)
Supplement: Supplementary file 7 — Source data Fig. 5 [file 44318_2025_431_MOESM7_ESM.zip › Figure 5/5A/5A.xlsx]

## Sheet: 工作表1
Averaged intrachain distance (Rij) from atomistic simulations of LC single-chain
Without additve
|i-j|	1	2	3	4	5	6	7	8	9	10	11	12	13	14	15	16	17	18	19	20	21	22	23	24	25	26	27	28	29	30	31	32	33	34	35	36	37	38	39	40	41	42	43	44	45	46	47	48	49
Entry 1	3.85589	6.29646	8.14361	9.91037	11.6064	13.1045	14.4398	15.663	16.7752	17.7683	18.6627	19.4888	20.2555	20.9653	21.6172	22.2227	22.7887	23.3195	23.8192	24.2873	24.7249	25.1387	25.5448	25.9358	26.313	26.6789	27.032	27.3703	27.6958	28.0048	28.2991	28.5709	28.8206	29.0533	29.2654	29.4475	29.6043	29.7403	29.8605	29.9595	30.0379	30.0987	30.1472	30.1834	30.2084	30.2246	30.2308	30.2368	30.2468
Entry 2	3.84054	6.24826	8.06782	9.77091	11.3545	12.7449	13.9836	15.0986	16.089	16.966	17.759	18.487	19.1427	19.7376	20.2713	20.7541	21.2104	21.6206	21.9877	22.3267	22.636	22.9265	23.2095	23.5011	23.7892	24.0638	24.3423	24.6206	24.8884	25.1652	25.4466	25.7497	26.082	26.4379	26.8075	27.1859	27.566	27.9435	28.3228	28.689	29.0362	29.3758	29.7084	30.0311	30.3479	30.6513	30.9394	31.2247	31.5008
Entry 3	3.85085	6.24284	8.02115	9.74114	11.3645	12.7856	14.0566	15.2184	16.2736	17.221	18.081	18.8649	19.5736	20.2162	20.803	21.3409	21.8465	22.3373	22.8031	23.2277	23.6086	23.9552	24.2727	24.5664	24.8476	25.111	25.3546	25.5941	25.8463	26.1193	26.4097	26.7213	27.0784	27.4654	27.8523	28.2391	28.6191	28.9765	29.3108	29.6347	29.9296	30.1949	30.4304	30.6453	30.8426	31.0111	31.1602	31.283	31.4034
With 5% 1,6-hexanediol
|i-j|	1	2	3	4	5	6	7	8	9	10	11	12	13	14	15	16	17	18	19	20	21	22	23	24	25	26	27	28	29	30	31	32	33	34	35	36	37	38	39	40	41	42	43	44	45	46	47	48	49
Entry 1	3.84053	6.14546	7.69621	9.32343	10.9733	12.3593	13.6155	14.8358	15.9138	16.881	17.8055	18.6608	19.4284	20.147	20.8086	21.4011	21.9541	22.4739	22.9471	23.3813	23.793	24.1732	24.5394	24.8959	25.2257	25.5304	25.8303	26.1072	26.3728	26.6337	26.8759	27.1054	27.324	27.5263	27.7139	27.8919	28.0451	28.197	28.3547	28.4969	28.6207	28.7426	28.8543	28.9524	29.0458	29.1301	29.215	29.3024	29.3894
Entry 2	3.8567	6.20727	7.85105	9.51187	11.1649	12.5817	13.8546	15.0482	16.1237	17.0765	17.9485	18.7517	19.4775	20.1348	20.7373	21.2753	21.7717	22.2431	22.6876	23.0849	23.4591	23.8169	24.1595	24.4966	24.8365	25.1791	25.5333	25.8914	26.2211	26.5382	26.8557	27.1654	27.4623	27.7472	28.0112	28.2634	28.5112	28.7475	28.9813	29.2257	29.4807	29.7427	30.0161	30.3202	30.6322	30.9233	31.2232	31.5476	31.8591
Entry 3	3.86112	6.24491	7.92648	9.54454	11.1049	12.4478	13.6484	14.7571	15.7633	16.6799	17.5463	18.3628	19.1266	19.8363	20.489	21.0857	21.6385	22.1508	22.6258	23.0679	23.4859	23.8755	24.2464	24.6013	24.9392	25.2564	25.5621	25.8466	26.1176	26.3864	26.6471	26.8949	27.1452	27.4062	27.6744	27.9455	28.2316	28.5332	28.8282	29.1213	29.4244	29.7191	30.0109	30.3032	30.5985	30.8955	31.2205	31.5534	31.8893
With 5% 2,5-hexanediol
|i-j|	1	2	3	4	5	6	7	8	9	10	11	12	13	14	15	16	17	18	19	20	21	22	23	24	25	26	27	28	29	30	31	32	33	34	35	36	37	38	39	40	41	42	43	44	45	46	47	48	49
Entry 1	3.86046	6.28714	8.07719	9.80115	11.4492	12.8757	14.1631	15.3747	16.4793	17.4795	18.4147	19.2927	20.1056	20.8563	21.5478	22.1925	22.8052	23.378	23.9039	24.3883	24.8326	25.2527	25.6717	26.0696	26.4457	26.7934	27.1107	27.4096	27.6848	27.9356	28.1774	28.4033	28.6119	28.8122	28.9913	29.1469	29.2874	29.4237	29.554	29.6848	29.8151	29.9412	30.0709	30.2109	30.3604	30.5142	30.6769	30.8502	31.0424
Entry 2	3.84105	6.15535	7.72174	9.3498	10.9912	12.3704	13.5641	14.694	15.7205	16.6281	17.4502	18.2027	18.8864	19.4949	20.0645	20.6078	21.1156	21.5848	22.0246	22.4359	22.8404	23.2466	23.6664	24.0763	24.4815	24.8913	25.3075	25.7057	26.095	26.4991	26.8958	27.2787	27.6604	28.0387	28.4054	28.766	29.138	29.5109	29.8541	30.1969	30.5565	30.8923	31.1983	31.5239	31.8583	32.1628	32.4602	32.7654	33.0476
Entry 3	3.85672	6.25121	7.98185	9.66078	11.2809	12.701	13.9714	15.1444	16.2353	17.2487	18.1985	19.1026	19.9593	20.7634	21.5157	22.2169	22.884	23.517	24.1192	24.6892	25.2356	25.7607	26.2736	26.7709	27.2495	27.7085	28.1569	28.5996	29.0311	29.4466	29.8485	30.2387	30.6117	30.9633	31.2968	31.6045	31.8957	32.1797	32.4503	32.7135	32.9711	33.218	33.4578	33.7002	33.9388	34.1666	34.3874	34.6073	34.814
Radius of gyration (Rg) as a function of time from atomistic simulations of LC single-chain
Without additve
Entry 1	2.8974	2.8346	2.8511	2.7533	2.5968	2.6021	2.625	2.4685	2.5561	2.5752	2.5509	2.6462	2.7614	2.724	2.6703	2.5633	2.6062	2.4549	2.6142	2.523	2.4239	2.4092	2.4263	2.2271	2.2946	2.4318	2.3068	2.4459	2.2693	2.1902	2.2979	2.3386	2.3076	2.4314	2.438	2.378	2.4146	2.1497	2.0306	2.0029	1.8942	1.8968	1.8519	1.7908	1.7704	1.8082	1.823	1.8226	1.8575
Entry 2	3.236	3.0797	3.0673	3.1781	3.1718	3.1466	3.0955	3.2444	3.0862	3.1056	3.4257	3.1867	3.4062	3.3628	3.5112	3.6603	3.6421	3.7109	3.8158	3.7518	3.8397	3.7591	3.8769	3.6308	3.7249	3.4606	3.3243	3.4401	3.4326	3.5071	3.4363	3.2082	2.8642	3.0147	3.3295	3.2756	3.2078	3.5629	3.7893	3.8085	3.8923	3.8134	3.8745	4.1546	4.1598	4.1529	4.472	4.6229	4.6302
Entry 3	3.3822	3.5602	3.3452	3.2785	3.7352	3.7631	3.6977	3.8454	3.9129	3.8789	3.7568	3.7462	3.839	4.1317	3.9485	3.8828	3.8281	3.6651	3.6851	3.6422	3.4876	3.3956	3.5827	3.3639	3.5034	3.3499	3.5729	3.3635	3.4284	3.3609	3.2177	3.2478	3.0229	3.1574	3.2545	3.1001	3.0575	3.0609	2.8788	2.5936	2.6475	2.6962	2.4548	2.4638	2.3724	2.3975	2.5025	2.5084	2.3069
With 5% 1,6-hexanediol
Entry 1	3.6251	3.7171	3.5067	3.435	3.4272	3.388	3.3665	3.4403	3.4781	3.1676	3.0833	3.1045	3.1581	3.0988	3.2761	3.3323	3.3732	3.5327	3.6255	3.5748	3.5863	3.5938	3.2769	3.2758	3.3226	3.3784	3.4339	3.4708	3.5102	3.3501	3.5276	3.551	3.3882	3.6294	3.7026	3.614	3.7456	3.7011	3.5671	3.4357	3.4209	3.289	3.3816	3.3172	3.1459	3.1398	3.1329	2.9447	2.8768
Entry 2	2.2608	2.3338	2.3229	2.3532	2.3553	2.4647	2.3084	2.1899	2.2629	2.2758	2.3497	2.3218	2.3975	2.4151	2.3748	2.3098	2.2598	2.2269	2.2983	2.1567	2.1805	2.253	2.2414	2.3247	2.2454	2.0651	2.0348	2.0426	1.9666	2.0427	2.0779	2.0687	2.0382	2.1396	2.2784	2.3232	2.2681	2.1451	2.0894	2.0812	2.1533	2.0401	2.1425	2.0827	2.1205	2.0902	2.1177	2.1608	2.0579
Entry 3	2.012	2.0093	2.0759	1.9614	1.9057	1.8575	1.9447	1.9387	1.9296	1.9508	1.994	1.9258	1.8992	1.9043	1.9212	2.0296	2.017	1.9973	2.0064	2.0326	2.0316	2.0852	2.0685	2.0172	1.9493	1.9777	2.0331	2.0297	1.9438	2.0331	2.0467	2.132	2.1143	2.0789	2.0753	2.1087	2.2561	2.1985	2.2605	2.1965	2.106	2.1002	2.1038	2.1361	2.1676	2.1217	2.2145	2.0924	2.1116
With 5% 2,5-hexanediol
Entry 1	1.9097	1.8694	1.9158	1.8909	1.9764	1.8478	1.9601	2.0283	1.9756	1.9091	1.9272	2.0045	2.0095	1.9773	2.0012	2.075	2.0209	2.1037	2.0784	2.0335	2.1021	2.1527	2.1401	2.06	2.1598	2.1374	2.1125	2.1092	2.2356	2.1935	2.1324	2.1181	2.0789	2.156	2.1252	2.1082	2.0482	2.1194	2.0619	2.0278	2.0191	2.049	2.0193	2.032	2.0339	1.9365	1.978	1.8917	1.9887
Entry 2	3.3443	3.4395	3.2621	3.2252	3.1186	3.0684	3.1579	3.0494	3.1183	3.1087	3.285	3.2452	3.2994	3.2807	3.1361	3.0262	3.3345	3.308	2.9043	2.8335	2.9196	2.7714	2.7784	2.7843	2.785	3.1516	3.0274	2.7568	2.7948	2.9345	2.9815	2.9407	3.0073	3.1572	3.0627	2.952	2.8955	2.923	2.8235	2.8931	2.9345	2.9753	2.9294	2.9834	2.9809	2.94	2.8486	2.9642	2.9137
Entry 3	2.6696	2.5215	2.5181	2.5862	2.4922	2.5971	2.5169	2.4518	2.4347	2.3997	2.3474	2.2957	2.2677	2.2279	2.1457	2.1484	2.0999	2.0942	2.0688	2.1084	2.1077	2.1013	2.0102	2.0673	2.1047	2.1046	2.0978	2.0203	2.0174	2.0726	2.0888	2.1865	2.0951	2.1052	2.1861	2.1154	2.1497	2.2084	2.2426	2.1827	2.1748	2.1729	2.1984	2.2358	2.0479	2.0634	2.0044	2.0033	1.9988
[truncated: 3,601 more columns]
