# Supplementary material for: Molecular insights into the effect of 1,6-hexanediol on FUS phase separation
Source: EMBO J. 2025 Apr 25;44(10):2725–40. doi: 10.1038/s44318-025-00431-2 (PMC12084347; doi:10.1038/s44318-025-00431-2)
Supplement: Supplementary file 7 — Source data Fig. 5 [file 44318_2025_431_MOESM7_ESM.zip › Figure 5/5F/5F.xlsx]

## Sheet: 工作表1
Hexanediol-residue atomistic contacts
1,6-HD									2,5-HD
Tyr									Tyr
0.000149011	0.000156881	0.000137142	0.000135248	0.000138615	0.000137921	0.00015484	0.000148548		0.000154104	8.13552e-05	0.000101389	8.72264e-05	8.64057e-05	9.91162e-05	7.6452e-05	0.000150526
0.000121212	0.000153725	0.00014213	0.000159028	0.000159343	0.000143603	0.000152609	0.00012037		0.000151263	9.24663e-05	8.69739e-05	0.00010303	0.000100863	8.17761e-05	8.60901e-05	0.000147201
0.000166582	0.000220265	0.000206797	0.000220455	0.000220686	0.000206271	0.000215804	0.000165993		0.000210354	0.000134364	0.000113994	0.000143434	0.000139962	0.000111595	0.000127504	0.000202546
0.000195981	0.000253451	0.000240383	0.000247433	0.000250337	0.00023689	0.000254398	0.000200042		0.000234301	0.000158354	0.000133859	0.000168119	0.000164162	0.000130934	0.000154209	0.000233481
0.000192614	0.000242424	0.000217992	0.000231082	0.000228998	0.00021452	0.00024194	0.000190446		0.000218119	0.000149116	0.000135859	0.000159449	0.000160248	0.000132618	0.00014737	0.000221065
0.00024596	0.000301347	0.0002742	0.000266077	0.000266456	0.000271002	0.000305724	0.000248948		0.000257344	0.000203051	0.000169213	0.000196591	0.000197601	0.000170434	0.00020423	0.000260859
0.000192214	0.000248758	0.000232492	0.000243729	0.000243792	0.000231944	0.000243708	0.000190278		0.0002254	0.000155619	0.000133333	0.000165004	0.000162668	0.000132976	0.000155535	0.000229945
0.000162795	0.000213531	0.000202378	0.000215572	0.000217003	0.000201599	0.000210248	0.00016088		0.000198506	0.000129061	0.000111595	0.000139625	0.000138784	0.000110838	0.00012561	0.000202189
9.76431e-05	7.08333e-05	4.91793e-05	4.6633e-05	4.78325e-05	5.18308e-05	7.2601e-05	9.8548e-05		7.23906e-05	3.47643e-05	6.80345e-05	3.19234e-05	3.05766e-05	6.74453e-05	3.34386e-05	7.04125e-05
0.0001242	0.000131629	0.000117656	0.000107407	0.000108354	0.000120728	0.000136174	0.000126894		0.000130808	8.72475e-05	8.5564e-05	8.38173e-05	8.12079e-05	8.36279e-05	8.76052e-05	0.000127189
9.57071e-05	7.58207e-05	5.59554e-05	4.79798e-05	4.758e-05	5.44613e-05	7.12753e-05	9.18771e-05		6.42256e-05	3.16919e-05	5.71759e-05	2.92719e-05	2.88931e-05	5.9133e-05	3.27231e-05	6.26473e-05
0.000102567	7.28325e-05	5.54924e-05	4.92424e-05	4.96633e-05	5.31776e-05	6.88973e-05	9.69697e-05		6.8729e-05	2.93981e-05	6.41835e-05	3.08923e-05	2.91667e-05	6.50042e-05	2.96507e-05	6.59722e-05
Gln									Gln
0.000119328	8.50532e-05	7.06388e-05	6.54791e-05	6.64756e-05	6.93148e-05	8.31968e-05	0.000119192		8.089e-05	4.03085e-05	8.18182e-05	4.24788e-05	3.9899e-05	8.38384e-05	4.04723e-05	7.98116e-05
0.000138357	9.98908e-05	8.4944e-05	7.92929e-05	7.81054e-05	8.0344e-05	9.63008e-05	0.000135872		9.8089e-05	4.74201e-05	9.55364e-05	4.97816e-05	4.83347e-05	9.63827e-05	4.77204e-05	9.22058e-05
0.000171581	0.000134439	0.000107412	0.000101338	0.000102402	0.000107958	0.000134289	0.000172441		0.000122441	7.33279e-05	0.000122591	7.2386e-05	7.01474e-05	0.000124543	7.28092e-05	0.000119902
0.000163882	0.00015531	0.000134343	0.000119014	0.000120639	0.000137128	0.000156661	0.000165588		0.000138452	9.96587e-05	0.000117185	9.66694e-05	9.46765e-05	0.000117991	9.96587e-05	0.000139681
0.000185613	0.000174161	0.000146001	0.000135435	0.000134507	0.000147761	0.000175566	0.000185613		0.000150246	0.000114715	0.00013418	0.000102075	9.96314e-05	0.000136855	0.000114169	0.000149017
9.98225e-05	6.84548e-05	5.00546e-05	4.38575e-05	4.32705e-05	4.79388e-05	6.5329e-05	9.46492e-05		6.10838e-05	3.14769e-05	6.26399e-05	2.66312e-05	2.59077e-05	6.48239e-05	3.09719e-05	6.03331e-05
0.000113827	0.000104586	8.88889e-05	7.23997e-05	7.12121e-05	8.38793e-05	9.93311e-05	0.000110988		9.19738e-05	6.11248e-05	7.29184e-05	5.4682e-05	5.34808e-05	7.57576e-05	6.19165e-05	9.21239e-05
8.19683e-05	5.44909e-05	3.6855e-05	3.16407e-05	3.19547e-05	3.67322e-05	5.30576e-05	7.9252e-05		4.67103e-05	2.60442e-05	5.38766e-05	1.85094e-05	1.80999e-05	5.22523e-05	2.5703e-05	4.40486e-05
9.67922e-05	5.26481e-05	3.81108e-05	3.30467e-05	3.45891e-05	3.76331e-05	5.18018e-05	9.47857e-05		4.99044e-05	2.19902e-05	6.28583e-05	1.92875e-05	1.86732e-05	6.45782e-05	2.28501e-05	4.81982e-05
