# Supplementary material for: Molecular insights into the effect of 1,6-hexanediol on FUS phase separation
Source: EMBO J. 2025 Apr 25;44(10):2725–40. doi: 10.1038/s44318-025-00431-2 (PMC12084347; doi:10.1038/s44318-025-00431-2)
Supplement: Supplementary file 7 — Source data Fig. 5 [file 44318_2025_431_MOESM7_ESM.zip › Figure 5/5C/5C.xlsx]

## Sheet: 工作表1
Averaged intrachain contacts from atomistic simulations of LC single-chain, averaged by Residue separation distance |i-j|
Without additve
|i-j|	1	2	3	4	5	6	7	8	9	10	11	12	13	14	15	16	17	18	19	20	21	22	23	24	25	26	27	28	29	30	31	32	33	34	35	36	37	38	39	40	41	42	43	44	45	46	47	48	49
averaged contacats	0	0	0	0	0.572242	0.379607	0.245486	0.213507	0.188277	0.15386	0.195836	0.155646	0.158305	0.161196	0.138509	0.16921	0.179677	0.126333	0.11533	0.106783	0.0940877	0.103891	0.0896928	0.0916632	0.0914572	0.0683352	0.0863215	0.0802902	0.0782867	0.0788581	0.0879016	0.0914859	0.0930067	0.0680054	0.0682327	0.063494	0.0433152	0.030956	0.039592	0.0452508	0.0416626	0.0361357	0.0307801	0.0482936	0.0413459	0.0297982	0.050133	0.0604288	0.0675423
With 5% 1,6-hexanediol
|i-j|	1	2	3	4	5	6	7	8	9	10	11	12	13	14	15	16	17	18	19	20	21	22	23	24	25	26	27	28	29	30	31	32	33	34	35	36	37	38	39	40	41	42	43	44	45	46	47	48	49
averaged contacats	0	0	0	0	0.586262	0.433277	0.264928	0.179462	0.170851	0.179077	0.138654	0.110488	0.133209	0.105659	0.0742973	0.107252	0.110229	0.0877977	0.0928796	0.0818182	0.093304	0.10505	0.0839405	0.0730552	0.0993647	0.0670742	0.045598	0.0565741	0.0575435	0.0629486	0.0734318	0.0814822	0.0607372	0.0878527	0.0940026	0.069794	0.0694524	0.0638227	0.067547	0.0720718	0.0928852	0.0940069	0.0630694	0.0606345	0.0673997	0.0923818	0.0648463	0.0511841	0.0462924
With 5% 2,5-hexanediol
|i-j|	1	2	3	4	5	6	7	8	9	10	11	12	13	14	15	16	17	18	19	20	21	22	23	24	25	26	27	28	29	30	31	32	33	34	35	36	37	38	39	40	41	42	43	44	45	46	47	48	49
averaged contacats	0	0	0	0	0.603008	0.410798	0.280365	0.22824	0.189513	0.163339	0.159965	0.137987	0.124023	0.0896342	0.0730732	0.0886406	0.0842991	0.0893	0.0903681	0.100903	0.101866	0.114592	0.0803845	0.0675432	0.0654372	0.0585645	0.0634363	0.0456432	0.0444664	0.052089	0.0506843	0.0483562	0.0374218	0.0396654	0.0376549	0.0336601	0.0410701	0.0517373	0.0516116	0.0479526	0.0502732	0.0435289	0.0526042	0.0660644	0.0548602	0.0488704	0.0448606	0.0411449	0.0444561
[truncated: 113 more columns]
