# Supplementary material for: Molecular insights into the effect of 1,6-hexanediol on FUS phase separation
Source: EMBO J. 2025 Apr 25;44(10):2725–40. doi: 10.1038/s44318-025-00431-2 (PMC12084347; doi:10.1038/s44318-025-00431-2)
Supplement: Supplementary file 7 — Source data Fig. 5 [file 44318_2025_431_MOESM7_ESM.zip › Figure 5/5D/5D.xlsx]

## Sheet: 工作表1
Averaged residue-hexanediol contacts
1,6-hexanediol:residue all												1,6-hexanediol:residue backbone												1,6-hexanediol:residue side chain
A	D	G	M	N	P	Q	S	T	Y			A	D	G	M	N	P	Q	S	T	Y			A	D	G	M	N	P	Q	S	T	Y
1.18017	1.30633	1.6515	1.839	2.27433	1.9995	1.75933	1.62233	1.368	5.55633			0.8335	0.5575	1.6515	0.665833	0.789167	0.822667	0.4815	0.927	0.489333	0.664333			0.346667	0.748833	0	1.17317	1.48517	1.17683	1.27783	0.695333	0.878667	4.892
1.63517	1.29483	1.21017		2.37917	2.15217	2.34867	1.89783	1.787	6.05167			1.049	0.4095	1.21017		0.841333	0.966833	0.623833	0.975667	0.740667	1.04667			0.586167	0.885333	0		1.53783	1.18533	1.72483	0.922167	1.04633	5.005
1.882		1.29583		1.91117	1.79883	2.3485	1.11617	2.25983	5.26883			1.35983		1.29583		0.583	0.720167	0.7125	0.563	1.21	0.8875			0.522167		0		1.32817	1.07867	1.636	0.553167	1.04983	4.38133
1.45167		1.23417		2.2575	1.99883	2.77333	1.0825	1.8355	4.92			1.04933		1.23417		0.822333	0.729667	0.973833	0.545	0.564833	0.781833			0.402333		0		1.43517	1.26917	1.7995	0.5375	1.27067	4.13817
		1.2175		1.79667	1.877	2.41033	1.1085	1.66	4.91333					1.2175		0.553	0.724667	0.678833	0.571167	0.638667	0.789					0		1.24367	1.15233	1.7315	0.537333	1.02133	4.12433
		1.11383			2.41683	1.86667	1.85817	1.8405	4.23983					1.11383			1.14	0.461667	0.987333	0.862667	0.649167					0			1.27683	1.405	0.870833	0.977833	3.59067
		1.077			1.966	2.35433	1.2715	1.714	6.0225					1.077			0.743167	0.462667	0.581667	0.779833	0.879667					0			1.22283	1.89167	0.689833	0.934167	5.14283
		1.08533			1.51317	1.69017	1.22317	1.53883	6.3795					1.08533			0.670333	0.409333	0.660333	0.5555	0.917					0			0.842833	1.28083	0.562833	0.983333	5.4625
		1.5115			1.67767	2.542	2.43483	1.606	5.67667					1.5115			0.726	0.775333	1.07767	0.690667	0.904667					0			0.951667	1.76667	1.35717	0.915333	4.772
		1.1825			1.32333	2.56133	1.95267	1.69683	4.42267					1.1825			0.3925	0.697833	0.83	0.6535	0.776					0			0.930833	1.8635	1.12267	1.04333	3.64667
		1.789			1.797	2.617	1.58367		4.987					1.789			0.717167	0.543667	0.814		1.034					0			1.07983	2.07333	0.769667		3.953
		1.30583				2.52267	1.73733		5.72767					1.30583				0.682333	0.905667		1.14483					0				1.84033	0.831667		4.58283
		1.12283				2.414	1.67267		4.9065					1.12283				0.682	0.970167		0.767					0				1.732	0.7025		4.1395
		0.978667				2.555	1.51167		4.928					0.978667				0.744	0.7475		0.773167					0				1.811	0.764167		4.15483
		1.06817				2.13233	1.454		5.5585					1.06817				0.654833	0.790167		0.589					0				1.4775	0.663833		4.9695
		0.965667				2.5475	1.487		5.23417					0.965667				1.0395	0.805333		1.069					0				1.508	0.681667		4.16517
		1.53733				1.88133	1.446		5.3375					1.53733				0.4785	0.802		0.6375					0				1.40283	0.644		4.7
		1.25483				2.06767	1.49667		5.50333					1.25483				0.553	0.8025		0.847333					0				1.51467	0.694167		4.656
		0.919833				2.12167	1.282		4.45183					0.919833				0.6575	0.682		0.670833					0				1.46417	0.6		3.781
		0.942				2.218	1.40733		5.28917					0.942				0.626333	0.656167		1.10383					0				1.59167	0.751167		4.18533
		0.985				2.70417	1.28983		4.65933					0.985				0.910667	0.624167		0.8405					0				1.7935	0.665667		3.81883
		0.934667				2.87917	1.50833		4.69783					0.934667				0.883	0.796833		0.830667					0				1.99617	0.7115		3.86717
		1.22467				2.549	1.53233		5.64167					1.22467				0.572667	0.8585		1.1975					0				1.97633	0.673833		4.44417
		1.2435				1.94333	1.49617		4.44633					1.2435				0.575667	0.790333		0.774667					0				1.36767	0.705833		3.67167
		1.02767				2.53	1.59667							1.02767				0.8985	0.900167							0				1.6315	0.6965
		1.58683				2.152	1.35767							1.58683				0.656833	0.691833							0				1.49517	0.665833
		1.202				1.95467	1.453							1.202				0.578833	0.7395							0				1.37583	0.7135
						2.27483	1.48467											0.804	0.808											1.47083	0.676667
						2.2335	1.299											0.706833	0.68											1.52667	0.619
						2.239	1.17367											0.656667	0.5575											1.58233	0.616167
						2.19267	1.50483											0.683667	0.657											1.509	0.847833
						2.38667	1.51183											0.712833	0.727											1.67383	0.784833
						2.37083	1.6955											0.827167	0.785167											1.54367	0.910333
						2.62383	1.379											0.921667	0.642											1.70217	0.737
						2.5845	1.4535											0.776167	0.747167											1.80833	0.706333
						2.4005	1.61183											0.829	0.920833											1.5715	0.691
						2.266	1.27033											0.757167	0.650333											1.50883	0.62
							1.16717												0.645167												0.522
							1.78017												1.06633												0.713833
							1.51183												0.817833												0.694
							1.69617												0.927667												0.7685
							1.08067												0.567												0.513667
2,5-hexanediol:residue all												2,5-hexanediol:residue backbone												2,5-hexanediol:residue side chain
A	D	G	M	N	P	Q	S	T	Y			A	D	G	M	N	P	Q	S	T	Y			A	D	G	M	N	P	Q	S	T	Y
0.823833	0.822167	1.28317	1.39783	1.56133	1.25	1.36583	1.35817	1.287	3.99717			0.580833	0.300833	1.28317	0.432667	0.569333	0.535	0.349	0.7245	0.3845	0.403333			0.243	0.521333	0	0.965167	0.992	0.715	1.01683	0.633667	0.9025	3.59383
1.374	0.762333	0.873		1.835	1.33017	1.83483	1.514	1.582	5.14833			0.852833	0.302833	0.873		0.6475	0.585167	0.4785	0.7145	0.6005	0.7745			0.521167	0.4595	0		1.1875	0.745	1.35633	0.7995	0.9815	4.37383
1.56217		0.8515		1.62867	1.32183	1.8145	0.795833	1.45733	3.60267			1.04667		0.8515		0.465167	0.622833	0.638333	0.394167	0.676667	0.647667			0.5155		0		1.1635	0.699	1.17617	0.401667	0.780667	2.955
0.873167		1.07617		1.60733	1.19383	1.71367	0.943833	1.07233	3.44467			0.619833		1.07617		0.561333	0.438833	0.4685	0.551333	0.3555	0.554167			0.253333		0		1.046	0.755	1.24517	0.3925	0.716833	2.8905
		0.895833		1.39967	1.47617	1.78717	1.16933	1.108	4.1075					0.895833		0.480167	0.5655	0.500833	0.640167	0.430167	0.844833					0		0.9195	0.910667	1.28633	0.529167	0.677833	3.26267
		0.705			1.49433	1.516	1.42767	1.23867	4.36517					0.705			0.649333	0.342	0.823833	0.622667	0.725667					0			0.845	1.174	0.603833	0.616	3.6395
		0.776667			1.24617	1.66517	1.25233	1.234	3.80733					0.776667			0.519167	0.423333	0.6635	0.590667	0.608833					0			0.727	1.24183	0.588833	0.643333	3.1985
		0.690833			1.19217	1.424	1.09717	1.0535	4.04467					0.690833			0.4775	0.453167	0.508833	0.380833	0.678667					0			0.714667	0.970833	0.588333	0.672667	3.366
		1.06167			1.3415	2.05667	1.21267	1.29917	3.10867					1.06167			0.622333	0.569667	0.5765	0.600667	0.3975					0			0.719167	1.487	0.636167	0.6985	2.71117
		0.813833			1.4015	1.90017	1.06317	1.155	3.9515					0.813833			0.586833	0.501333	0.549667	0.457	0.635167					0			0.814667	1.39883	0.5135	0.698	3.31633
		0.961667			1.9665	1.6945	1.00817		3.6765					0.961667			0.948667	0.408	0.503833		0.754333					0			1.01783	1.2865	0.504333		2.92217
		0.859667				1.62133	0.965667		3.54283					0.859667				0.494333	0.457667		0.649					0				1.127	0.508		2.89383
		0.885167				1.51433	1.01933		4.03983					0.885167				0.389167	0.515		0.6765					0				1.12517	0.504333		3.36333
		0.927				1.818	0.981167		3.80383					0.927				0.508	0.5215		0.568					0				1.31	0.459667		3.23583
		0.700833				1.5555	1.00567		3.61133					0.700833				0.461167	0.5		0.526					0				1.09433	0.505667		3.08533
		0.715167				1.7195	1.17383		3.69767					0.715167				0.596	0.624833		0.668167					0				1.1235	0.549		3.0295
		1.0095				1.29067	1.215		3.64967					1.0095				0.254667	0.614667		0.448833					0				1.036	0.600333		3.20083
		0.7585				1.97133	0.9375		3.301					0.7585				0.471667	0.434833		0.5505					0				1.49967	0.502667		2.7505
		0.743833				1.66383	1.05083		3.20533					0.743833				0.460833	0.455667		0.516667					0				1.203	0.595167		2.68867
		0.618667				1.63433	0.815		3.998					0.618667				0.470167	0.363667		0.819333					0				1.16417	0.451333		3.17867
		0.7205				1.90583	1.0425		3.7635					0.7205				0.5655	0.511167		0.625					0				1.34033	0.531333		3.1385
		0.700667				1.7715	1.139		3.50267					0.700667				0.461667	0.5865		0.645333					0				1.30983	0.5525		2.85733
		0.908				1.6485	1.16167		5.1815					0.908				0.346833	0.589		0.842667					0				1.30167	0.572667		4.33883
		0.927333				1.52367	1.22233		3.88617					0.927333				0.417667	0.6255		0.683833					0				1.106	0.596833		3.20233
		0.747667				1.75	1.2195							0.747667				0.575333	0.649							0				1.17467	0.5705
		1.05217				1.8375	1.069							1.05217				0.523167	0.539333							0				1.31433	0.529667
		0.878833				1.77333	1.11333							0.878833				0.519833	0.5965							0				1.2535	0.516833
						1.85833	1.21											0.635833	0.620333											1.2225	0.589667
						1.96683	1.04											0.635167	0.504											1.33167	0.536
						1.65883	0.9945											0.541667	0.434833											1.11717	0.559667
						1.81217	0.980667											0.537167	0.404333											1.275	0.576333
						1.84617	0.895667											0.563333	0.39											1.28283	0.505667
						1.8705	1.10267											0.596333	0.5025											1.27417	0.600167
						1.88067	0.873333											0.656833	0.406833											1.22383	0.4665
						1.93317	0.9815											0.579667	0.5095											1.3535	0.472
						1.90783	1.31833											0.613333	0.649167											1.2945	0.669167
						1.83233	0.983											0.569333	0.498167											1.263	0.484833
							1.00167												0.543												0.458667
							1.4305												0.855167												0.575333
							1.24583												0.698												0.547833
							1.312												0.741167												0.570833
							1.04883												0.547167												0.501667
