# Supplementary material for: Molecular insights into the effect of 1,6-hexanediol on FUS phase separation
Source: EMBO J. 2025 Apr 25;44(10):2725–40. doi: 10.1038/s44318-025-00431-2 (PMC12084347; doi:10.1038/s44318-025-00431-2)
Supplement: Supplementary file 7 — Source data Fig. 5 [file 44318_2025_431_MOESM7_ESM.zip › Figure 5/5E/5E.xlsx]

## Sheet: 工作表1
RDF between hexanediol and residues
1,6-hexanediol				2,5-hexanediol
r (nm)	Tyr	Gln		r (nm)	Tyr	Gln
0	0	0		0	0	0
0.002	0	0		0.002	0	0
0.004	0	0		0.004	0	0
0.006	0	0		0.006	0	0
0.008	0	0		0.008	0	0
0.01	0	0		0.01	0	0
0.012	0	0		0.012	0	0
0.014	0	0		0.014	0	0
0.016	0	0		0.016	0	0
0.018	0	0		0.018	0	0
0.02	0	0		0.02	0	0
0.022	0	0		0.022	0	0
0.024	0	0		0.024	0	0
0.026	0	0		0.026	0	0
0.028	0	0		0.028	0	0
0.03	0	0		0.03	0	0
0.032	0	0		0.032	0	0
0.034	0	0		0.034	0	0
0.036	0	0		0.036	0	0
0.038	0	0		0.038	0	0
0.04	0	0		0.04	0	0
0.042	0	0		0.042	0	0
0.044	0	0		0.044	0	0
0.046	0	0		0.046	0	0
0.048	0	0		0.048	0	0
0.05	0	0		0.05	0	0
0.052	0	0		0.052	0	0
0.054	0	0		0.054	0	0
0.056	0	0		0.056	0	0
0.058	0	0		0.058	0	0
0.06	0	0		0.06	0	0
0.062	0	0		0.062	0	0
0.064	0	0		0.064	0	0
0.066	0	0		0.066	0	0
0.068	0	0		0.068	0	0
0.07	0	0		0.07	0	0
0.072	0	0		0.072	0	0
0.074	0	0		0.074	0	0
0.076	0	0		0.076	0	0
0.078	0	0		0.078	0	0
0.08	0	0		0.08	0	0
0.082	0	0		0.082	0	0
0.084	0	0		0.084	0	0
0.086	0	0		0.086	0	0
0.088	0	0		0.088	0	0
0.09	0	0		0.09	0	0
0.092	0	0		0.092	0	0
0.094	0	0		0.094	0	0
0.096	0	0		0.096	0	0
0.098	0	0		0.098	0	0
0.1	0	0		0.1	0	0
0.102	0	0		0.102	0	0
0.104	0	0		0.104	0	0
0.106	0	0		0.106	0	0
0.108	0	0		0.108	0	0
0.11	0	0		0.11	0	0
0.112	0	0		0.112	0	0
0.114	0	0		0.114	0	0
0.116	0	0		0.116	0	0
0.118	0	0		0.118	0	0
0.12	0	0		0.12	0	0
0.122	0	0		0.122	0	0
0.124	0	0		0.124	0	0
0.126	0	0		0.126	0	0
0.128	0	0		0.128	0	0
0.13	0	0		0.13	0	0
0.132	0	0		0.132	0	0
0.134	0	0		0.134	0	0
0.136	0	0		0.136	0	0
0.138	0	0		0.138	0	0
0.14	0	0		0.14	0	0
0.142	0	0		0.142	0	0
0.144	0	0		0.144	0	0
0.146	0	0		0.146	0	0
0.148	0	0		0.148	0	0
0.15	0	0		0.15	0	0
0.152	0	0		0.152	0	0
0.154	0	0		0.154	0	0
0.156	0	0		0.156	0	0
0.158	0	0		0.158	0	0
0.16	0	0		0.16	0	0
0.162	0	0		0.162	0	0
0.164	0	0		0.164	0	0
0.166	0	0		0.166	0	0
0.168	0	0		0.168	0	0
0.17	0	0		0.17	0	0
0.172	0	0		0.172	0	0
0.174	0	0		0.174	0	0
0.176	0	0		0.176	0	0
0.178	0	0		0.178	0	0
0.18	0	0		0.18	0	0
0.182	0	0		0.182	0	0
0.184	0	0		0.184	0	0
0.186	0	0		0.186	0	0
0.188	0	0		0.188	0	0
0.19	0	0		0.19	0	0
0.192	0	0		0.192	0	0
0.194	0	0		0.194	0	0
0.196	0	0		0.196	0	0
0.198	0	0		0.198	0	0
0.2	0	0		0.2	0	0
0.202	0	0		0.202	0	0
0.204	0	0		0.204	0	0
0.206	0	0		0.206	0	0
0.208	0	0		0.208	0	0
0.21	0	0		0.21	0	0
0.212	0	0		0.212	0	0
0.214	0	0		0.214	0	0
0.216	0	0		0.216	0	0
0.218	0	0		0.218	0	0
0.22	0	0		0.22	0	0
0.222	0	0		0.222	0	0
0.224	0	0		0.224	0	0
0.226	0	0		0.226	0	0
0.228	0	0		0.228	0	0
0.23	0	0		0.23	0	0
0.232	0	0		0.232	0	0
0.234	0	0		0.234	0	0
0.236	0	0		0.236	0	0
0.238	0	0		0.238	0	0
0.24	0	0		0.24	0	0
0.242	0	0		0.242	0	0
0.244	0	0.000666667		0.244	0	0.000333333
0.246	0	0.000666667		0.246	0	0.000666667
0.248	0	0.00333333		0.248	0	0.00266667
0.25	0	0.00233333		0.25	0.000333333	0.004
0.252	0.000333333	0.00566667		0.252	0.000333333	0.00533333
0.254	0.00133333	0.0126667		0.254	0	0.0116667
0.256	0	0.0176667		0.256	0.000666667	0.0156667
0.258	0.00233333	0.0243333		0.258	0.001	0.0183333
0.26	0.003	0.0296667		0.26	0.002	0.021
0.262	0.00466667	0.037		0.262	0.00366667	0.029
0.264	0.00666667	0.0513333		0.264	0.00366667	0.0296667
0.266	0.00766667	0.05		0.266	0.00866667	0.037
0.268	0.012	0.0546667		0.268	0.00866667	0.0433333
0.27	0.0176667	0.061		0.27	0.011	0.044
0.272	0.0153333	0.0603333		0.272	0.0133333	0.048
0.274	0.0183333	0.0713333		0.274	0.017	0.0483333
0.276	0.0216667	0.0703333		0.276	0.0153333	0.0563333
0.278	0.0223333	0.0766667		0.278	0.02	0.0616667
0.28	0.029	0.071		0.28	0.0223333	0.0613333
0.282	0.0263333	0.0816667		0.282	0.024	0.0673333
0.284	0.0323333	0.0873333		0.284	0.0226667	0.0743333
0.286	0.0326667	0.0833333		0.286	0.0246667	0.076
0.288	0.0343333	0.0916667		0.288	0.0273333	0.0643333
0.29	0.0426667	0.0946667		0.29	0.0306667	0.066
0.292	0.0423333	0.098		0.292	0.035	0.069
0.294	0.0473333	0.0923333		0.294	0.0346667	0.0733333
0.296	0.049	0.105		0.296	0.0333333	0.076
0.298	0.048	0.093		0.298	0.0356667	0.078
0.3	0.05	0.100333		0.3	0.0396667	0.0793333
0.302	0.0513333	0.1		0.302	0.049	0.079
0.304	0.0626667	0.0983333		0.304	0.044	0.0726667
0.306	0.0696667	0.103667		0.306	0.0526667	0.074
0.308	0.0796667	0.097		0.308	0.0586667	0.0766667
0.31	0.085	0.114333		0.31	0.062	0.085
0.312	0.0963333	0.11		0.312	0.067	0.0876667
0.314	0.0993333	0.115		0.314	0.0813333	0.08
0.316	0.114667	0.125333		0.316	0.0843333	0.09
0.318	0.134667	0.134667		0.318	0.0926667	0.0963333
0.32	0.141667	0.140667		0.32	0.105667	0.103333
0.322	0.164333	0.164333		0.322	0.120667	0.114
0.324	0.178333	0.156333		0.324	0.129667	0.130333
0.326	0.205333	0.194667		0.326	0.141667	0.130333
0.328	0.213667	0.191333		0.328	0.158	0.144333
0.33	0.232667	0.210333		0.33	0.176667	0.157
0.332	0.26	0.224333		0.332	0.199667	0.173667
0.334	0.290333	0.244333		0.334	0.214	0.191
0.336	0.310667	0.259667		0.336	0.238667	0.199
0.338	0.349333	0.279333		0.338	0.249667	0.205667
0.34	0.381	0.298333		0.34	0.290333	0.230667
0.342	0.413333	0.312667		0.342	0.304333	0.240333
0.344	0.442667	0.33		0.344	0.34	0.258667
0.346	0.467333	0.352		0.346	0.362667	0.281
0.348	0.523667	0.352667		0.348	0.398667	0.293333
0.35	0.551333	0.382333		0.35	0.422667	0.296667
0.352	0.591333	0.408333		0.352	0.448333	0.317667
0.354	0.640333	0.436		0.354	0.469333	0.322667
0.356	0.696	0.449667		0.356	0.509333	0.355333
0.358	0.725667	0.463667		0.358	0.56	0.367
0.36	0.754	0.493333		0.36	0.590667	0.379333
0.362	0.788667	0.506333		0.362	0.601667	0.397667
0.364	0.831667	0.529333		0.364	0.643333	0.402333
0.366	0.88	0.543333		0.366	0.665333	0.415667
0.368	0.910667	0.559333		0.368	0.689333	0.448667
0.37	0.960667	0.58		0.37	0.722	0.437667
0.372	0.994333	0.581		0.372	0.739	0.456667
0.374	1.016	0.609		0.374	0.772667	0.477
0.376	1.03033	0.637667		0.376	0.783667	0.484333
0.378	1.06767	0.636333		0.378	0.795	0.497333
0.38	1.09533	0.626667		0.38	0.842	0.510667
0.382	1.125	0.671667		0.382	0.850667	0.5
0.384	1.14867	0.674667		0.384	0.849	0.508333
0.386	1.17133	0.675		0.386	0.874333	0.528
0.388	1.20533	0.701333		0.388	0.898	0.525333
0.39	1.225	0.698667		0.39	0.919667	0.532333
0.392	1.23567	0.708333		0.392	0.921333	0.536
0.394	1.249	0.712333		0.394	0.917333	0.534
0.396	1.298	0.721333		0.396	0.925333	0.555667
0.398	1.27667	0.723333		0.398	0.960667	0.551667
0.4	1.344	0.749667		0.4	0.964	0.565
0.402	1.31133	0.745667		0.402	0.952	0.567333
0.404	1.35333	0.744		0.404	0.980667	0.565333
0.406	1.34933	0.767		0.406	0.989	0.571333
0.408	1.37233	0.750667		0.408	1.00733	0.556667
0.41	1.376	0.775333		0.41	1.00433	0.572333
0.412	1.37367	0.783667		0.412	1.01333	0.571667
0.414	1.38333	0.774		0.414	1.007	0.582
0.416	1.394	0.798333		0.416	1.01267	0.586667
0.418	1.40067	0.797333		0.418	1.02667	0.597333
0.42	1.41033	0.787667		0.42	1.04267	0.586333
0.422	1.41133	0.783		0.422	1.03933	0.586333
0.424	1.40733	0.784		0.424	1.03133	0.610333
0.426	1.41533	0.819		0.426	1.05567	0.608667
0.428	1.452	0.824333		0.428	1.05167	0.607333
0.43	1.425	0.806333		0.43	1.055	0.604
0.432	1.44067	0.806667		0.432	1.05133	0.607667
0.434	1.448	0.815667		0.434	1.06033	0.61
0.436	1.46167	0.808		0.436	1.08733	0.623
0.438	1.452	0.809		0.438	1.09433	0.600333
0.44	1.478	0.838		0.44	1.096	0.637
0.442	1.47967	0.823667		0.442	1.07033	0.629667
0.444	1.49667	0.818333		0.444	1.09367	0.628667
0.446	1.50733	0.860667		0.446	1.09933	0.635
0.448	1.52	0.850333		0.448	1.11967	0.629333
0.45	1.50933	0.847667		0.45	1.11033	0.643333
0.452	1.52467	0.833333		0.452	1.12133	0.645333
0.454	1.53633	0.862667		0.454	1.12533	0.664
0.456	1.53867	0.859333		0.456	1.13733	0.666333
0.458	1.54	0.857333		0.458	1.14967	0.640667
0.46	1.557	0.884667		0.46	1.14967	0.674
0.462	1.561	0.866333		0.462	1.13733	0.672667
0.464	1.57967	0.882667		0.464	1.15933	0.677333
0.466	1.588	0.882667		0.466	1.168	0.671333
0.468	1.58133	0.879333		0.468	1.158	0.684333
0.47	1.58967	0.883667		0.47	1.17133	0.680667
0.472	1.58367	0.886		0.472	1.17367	0.694333
0.474	1.58533	0.896667		0.474	1.17633	0.696333
0.476	1.60033	0.903667		0.476	1.18333	0.697667
0.478	1.61533	0.911333		0.478	1.20467	0.696333
0.48	1.61333	0.911667		0.48	1.18567	0.700667
0.482	1.58333	0.916333		0.482	1.193	0.71
0.484	1.61833	0.907		0.484	1.20233	0.689667
0.486	1.60067	0.904333		0.486	1.20333	0.709
0.488	1.60833	0.909333		0.488	1.193	0.708667
0.49	1.61467	0.907667		0.49	1.179	0.72
0.492	1.62033	0.933333		0.492	1.19	0.707667
0.494	1.598	0.920667		0.494	1.20167	0.721
0.496	1.603	0.902667		0.496	1.19533	0.710333
0.498	1.58867	0.912667		0.498	1.201	0.718
0.5	1.57167	0.906		0.5	1.209	0.703667
0.502	1.60333	0.911333		0.502	1.216	0.712333
0.504	1.56633	0.909667		0.504	1.203	0.720667
0.506	1.56933	0.902		0.506	1.20133	0.717667
0.508	1.565	0.931		0.508	1.19867	0.718
0.51	1.56133	0.917667		0.51	1.18833	0.718333
0.512	1.573	0.921333		0.512	1.19	0.728667
0.514	1.56333	0.911333		0.514	1.17767	0.725
0.516	1.53467	0.919		0.516	1.188	0.717333
0.518	1.548	0.908		0.518	1.183	0.731
0.52	1.563	0.886667		0.52	1.19	0.704333
0.522	1.52767	0.902333		0.522	1.19033	0.725
0.524	1.52967	0.897667		0.524	1.17267	0.723
0.526	1.52033	0.896667		0.526	1.152	0.699667
0.528	1.50733	0.882667		0.528	1.156	0.719667
0.53	1.51633	0.891		0.53	1.16533	0.715667
0.532	1.50833	0.891333		0.532	1.14733	0.719333
0.534	1.48633	0.882333		0.534	1.16033	0.705667
0.536	1.465	0.877667		0.536	1.14067	0.710333
0.538	1.462	0.874		0.538	1.14767	0.723333
0.54	1.473	0.873333		0.54	1.141	0.717667
0.542	1.45833	0.874333		0.542	1.13633	0.717
0.544	1.45233	0.866		0.544	1.134	0.704
0.546	1.439	0.845		0.546	1.14233	0.697333
0.548	1.43033	0.865667		0.548	1.116	0.708333
0.55	1.423	0.849333		0.55	1.11267	0.698
0.552	1.402	0.851333		0.552	1.12833	0.704
0.554	1.41633	0.853333		0.554	1.12967	0.707667
0.556	1.38967	0.848		0.556	1.114	0.707
0.558	1.38467	0.846		0.558	1.13167	0.702667
0.56	1.38533	0.848		0.56	1.09167	0.701667
0.562	1.382	0.842667		0.562	1.103	0.707667
0.564	1.367	0.833667		0.564	1.096	0.699
0.566	1.35933	0.832667		0.566	1.10233	0.710333
0.568	1.35833	0.831333		0.568	1.084	0.701333
0.57	1.349	0.843333		0.57	1.094	0.695333
0.572	1.34467	0.821333		0.572	1.08367	0.707
0.574	1.343	0.832		0.574	1.08633	0.691
0.576	1.33967	0.814667		0.576	1.08267	0.692333
0.578	1.332	0.827333		0.578	1.086	0.704
0.58	1.32567	0.831		0.58	1.06133	0.700333
0.582	1.324	0.826		0.582	1.064	0.691333
0.584	1.318	0.807667		0.584	1.082	0.694333
0.586	1.31633	0.818667		0.586	1.069	0.696333
0.588	1.306	0.812		0.588	1.06167	0.698667
0.59	1.303	0.809		0.59	1.05033	0.700667
0.592	1.30233	0.808333		0.592	1.04	0.693333
0.594	1.28767	0.806		0.594	1.056	0.695667
0.596	1.28933	0.808333		0.596	1.04867	0.694667
0.598	1.279	0.793333		0.598	1.05033	0.682667
0.6	1.27433	0.794667		0.6	1.04667	0.691667
0.602	1.26967	0.803333		0.602	1.03267	0.699333
0.604	1.26267	0.799333		0.604	1.038	0.694
0.606	1.261	0.807667		0.606	1.03433	0.691667
0.608	1.259	0.802		0.608	1.02433	0.692333
0.61	1.24967	0.776333		0.61	1.02867	0.688
0.612	1.254	0.79		0.612	1.01733	0.678333
0.614	1.24033	0.775333		0.614	1.03067	0.685
0.616	1.23467	0.803667		0.616	1.018	0.68
0.618	1.241	0.791333		0.618	1.008	0.678333
0.62	1.23067	0.794333		0.62	1.01733	0.682667
0.622	1.23067	0.791333		0.622	1.00233	0.683667
0.624	1.21667	0.783		0.624	0.997	0.683667
0.626	1.223	0.797333		0.626	1.004	0.678
0.628	1.218	0.781667		0.628	0.985667	0.690667
0.63	1.214	0.784333		0.63	0.992333	0.682333
0.632	1.19633	0.79		0.632	0.979667	0.679333
0.634	1.19433	0.799		0.634	0.979667	0.663333
0.636	1.19367	0.782		0.636	0.975667	0.677667
0.638	1.184	0.793667		0.638	0.969	0.690333
0.64	1.18567	0.790667		0.64	0.965333	0.666333
0.642	1.169	0.776667		0.642	0.963333	0.687333
0.644	1.174	0.788333		0.644	0.965667	0.672667
0.646	1.162	0.795333		0.646	0.968333	0.674
0.648	1.175	0.774		0.648	0.964	0.688
0.65	1.15967	0.783333		0.65	0.943333	0.669
0.652	1.15333	0.79		0.652	0.954333	0.678
0.654	1.14233	0.778667		0.654	0.950333	0.671333
0.656	1.13233	0.790333		0.656	0.935333	0.676667
0.658	1.149	0.784333		0.658	0.938	0.686667
0.66	1.13567	0.783		0.66	0.930667	0.68
0.662	1.128	0.790333		0.662	0.920333	0.679667
0.664	1.12267	0.789333		0.664	0.925667	0.676
0.666	1.12467	0.789667		0.666	0.914	0.672667
0.668	1.11233	0.790333		0.668	0.923667	0.673
0.67	1.12667	0.786		0.67	0.918667	0.675
0.672	1.12867	0.793		0.672	0.918667	0.675
0.674	1.115	0.789667		0.674	0.916333	0.686667
0.676	1.10233	0.785667		0.676	0.916333	0.683
0.678	1.11033	0.787		0.678	0.897667	0.686667
0.68	1.10133	0.792667		0.68	0.912333	0.681
0.682	1.09567	0.793667		0.682	0.908333	0.679667
0.684	1.1	0.799333		0.684	0.891667	0.675333
0.686	1.09167	0.795333		0.686	0.902333	0.683333
0.688	1.096	0.794		0.688	0.9	0.688667
0.69	1.09133	0.798333		0.69	0.904	0.691
0.692	1.08067	0.798667		0.692	0.886333	0.691667
0.694	1.079	0.795		0.694	0.899	0.691333
0.696	1.079	0.793		0.696	0.891	0.684
0.698	1.07033	0.808		0.698	0.881333	0.694667
0.7	1.06433	0.807333		0.7	0.892333	0.689
0.702	1.06467	0.813333		0.702	0.883333	0.688667
0.704	1.06867	0.805667		0.704	0.878667	0.697
0.706	1.05033	0.807		0.706	0.884	0.696
0.708	1.06067	0.802		0.708	0.883	0.684
0.71	1.06233	0.810667		0.71	0.881	0.690667
0.712	1.05367	0.809333		0.712	0.872	0.700667
0.714	1.05167	0.820333		0.714	0.863	0.701667
0.716	1.05467	0.813		0.716	0.874333	0.701333
0.718	1.049	0.815		0.718	0.868	0.697667
0.72	1.05433	0.809		0.72	0.857	0.703667
0.722	1.04967	0.821333		0.722	0.869	0.702
0.724	1.03567	0.810667		0.724	0.867667	0.698
0.726	1.03933	0.822667		0.726	0.869333	0.698
0.728	1.043	0.826333		0.728	0.86	0.700667
0.73	1.03667	0.824667		0.73	0.866667	0.702
0.732	1.03933	0.829667		0.732	0.853333	0.706
0.734	1.037	0.829		0.734	0.855	0.714333
0.736	1.026	0.826667		0.736	0.856333	0.709667
0.738	1.02967	0.829667		0.738	0.853667	0.716333
0.74	1.02367	0.829		0.74	0.848667	0.711667
0.742	1.03333	0.829		0.742	0.854333	0.702667
0.744	1.02233	0.835333		0.744	0.846333	0.716667
0.746	1.02767	0.830667		0.746	0.849333	0.718333
0.748	1.00967	0.838667		0.748	0.848	0.718667
0.75	1.02033	0.829		0.75	0.839667	0.712667
0.752	1.01767	0.832333		0.752	0.849667	0.719667
0.754	1.011	0.834		0.754	0.847333	0.723333
0.756	1.01333	0.838333		0.756	0.845	0.722
0.758	1.00867	0.842667		0.758	0.845	0.718
0.76	1.01533	0.853667		0.76	0.834333	0.727
0.762	1.01167	0.836667		0.762	0.842	0.744333
0.764	1.01167	0.850333		0.764	0.835667	0.736333
0.766	1.006	0.851		0.766	0.841333	0.731667
0.768	1.01233	0.846		0.768	0.839667	0.732333
0.77	0.999667	0.850667		0.77	0.837	0.749
0.772	1.01	0.854333		0.772	0.842333	0.735
0.774	1	0.850667		0.774	0.837667	0.733667
0.776	0.995667	0.841333		0.776	0.838333	0.732
0.778	0.995	0.856333		0.778	0.829667	0.741667
0.78	0.997	0.864		0.78	0.835667	0.734
0.782	1.01067	0.859667		0.782	0.834	0.746667
0.784	0.992667	0.867667		0.784	0.836	0.742667
0.786	1.00433	0.864		0.786	0.835667	0.744
0.788	0.987667	0.867667		0.788	0.829667	0.752
0.79	0.998	0.864667		0.79	0.834333	0.744333
0.792	0.993333	0.878		0.792	0.836333	0.741
0.794	0.997667	0.872		0.794	0.821	0.752
0.796	0.978667	0.883		0.796	0.825333	0.745333
0.798	0.991	0.874333		0.798	0.83	0.751667
0.8	0.984	0.874		0.8	0.841667	0.752667
0.802	0.995667	0.881667		0.802	0.834333	0.765333
0.804	0.986	0.884		0.804	0.832333	0.758
0.806	0.979667	0.879667		0.806	0.822333	0.766333
0.808	0.988333	0.886333		0.808	0.827333	0.762333
0.81	0.984667	0.88		0.81	0.829	0.762
0.812	0.987	0.889333		0.812	0.83	0.77
0.814	0.983	0.888		0.814	0.824	0.762
0.816	0.98	0.886667		0.816	0.826667	0.774
0.818	0.988	0.902		0.818	0.834	0.772667
0.82	0.984	0.897		0.82	0.831	0.769333
0.822	0.976333	0.891		0.822	0.834667	0.778333
0.824	0.984333	0.902333		0.824	0.834333	0.774333
0.826	0.98	0.896333		0.826	0.829333	0.770667
0.828	0.981333	0.907667		0.828	0.828667	0.779
0.83	0.981333	0.904		0.83	0.832667	0.787333
0.832	0.987	0.905333		0.832	0.820333	0.783667
0.834	0.982667	0.907		0.834	0.831667	0.783333
0.836	0.980333	0.908		0.836	0.825667	0.784667
0.838	0.981667	0.908333		0.838	0.815667	0.780333
0.84	0.976	0.91		0.84	0.836	0.784
0.842	0.981333	0.911667		0.842	0.827667	0.783667
0.844	0.973333	0.916		0.844	0.832	0.788
0.846	0.983	0.921		0.846	0.829	0.785667
0.848	0.981	0.912333		0.848	0.834333	0.784667
0.85	0.988333	0.928		0.85	0.827333	0.786333
0.852	0.983333	0.914		0.852	0.831	0.791333
0.854	0.979	0.921333		0.854	0.830333	0.798
0.856	0.977667	0.914667		0.856	0.823333	0.801333
0.858	0.979667	0.919667		0.858	0.828333	0.795333
0.86	0.974	0.920333		0.86	0.825667	0.797667
0.862	0.973	0.926		0.862	0.829667	0.801
0.864	0.971	0.926667		0.864	0.814667	0.801333
0.866	0.970333	0.926		0.866	0.830667	0.807
0.868	0.975333	0.915333		0.868	0.828667	0.798333
0.87	0.978667	0.930333		0.87	0.819333	0.802333
0.872	0.970667	0.927667		0.872	0.823333	0.806333
0.874	0.973667	0.934		0.874	0.832667	0.805
0.876	0.969667	0.930667		0.876	0.816333	0.806333
0.878	0.977667	0.938		0.878	0.824	0.812333
0.88	0.964667	0.935667		0.88	0.825333	0.810667
0.882	0.978333	0.939		0.882	0.822667	0.813
0.884	0.967667	0.933667		0.884	0.821667	0.811667
0.886	0.976667	0.932333		0.886	0.828667	0.812
0.888	0.973	0.932		0.888	0.819667	0.811667
0.89	0.972	0.937667		0.89	0.827667	0.803333
0.892	0.979	0.944667		0.892	0.821333	0.811333
0.894	0.971667	0.944333		0.894	0.826	0.811
0.896	0.972333	0.944667		0.896	0.828667	0.814
0.898	0.967	0.953333		0.898	0.824333	0.810333
0.9	0.969667	0.947		0.9	0.824333	0.824
0.902	0.97	0.943		0.902	0.826333	0.819333
0.904	0.969	0.949333		0.904	0.823667	0.817333
0.906	0.963667	0.941333		0.906	0.825333	0.819333
0.908	0.962333	0.945667		0.908	0.831	0.819667
0.91	0.960333	0.947333		0.91	0.822	0.820333
0.912	0.969333	0.940667		0.912	0.815333	0.823
0.914	0.961333	0.947333		0.914	0.823333	0.83
0.916	0.963333	0.946		0.916	0.819	0.821
0.918	0.962667	0.952		0.918	0.816667	0.823667
0.92	0.975667	0.949		0.92	0.814	0.826667
0.922	0.967333	0.943667		0.922	0.816667	0.827667
0.924	0.968667	0.952667		0.924	0.821333	0.817
0.926	0.967333	0.951		0.926	0.815333	0.822333
0.928	0.961333	0.951		0.928	0.826333	0.825333
0.93	0.961	0.955667		0.93	0.824333	0.820667
0.932	0.958	0.952		0.932	0.818333	0.827667
0.934	0.959	0.963		0.934	0.815333	0.834333
0.936	0.965	0.958333		0.936	0.823333	0.823333
0.938	0.961667	0.953667		0.938	0.816667	0.839
0.94	0.965333	0.956333		0.94	0.818	0.827333
0.942	0.964333	0.949333		0.942	0.821333	0.832667
0.944	0.960667	0.958333		0.944	0.819333	0.833667
0.946	0.957	0.960333		0.946	0.825333	0.829667
0.948	0.960667	0.955667		0.948	0.817333	0.832667
0.95	0.968	0.962		0.95	0.819667	0.834
0.952	0.963333	0.962333		0.952	0.819333	0.835333
0.954	0.962333	0.960333		0.954	0.818333	0.828333
0.956	0.966	0.964333		0.956	0.826	0.834
0.958	0.951333	0.969333		0.958	0.821333	0.833667
0.96	0.963667	0.959333		0.96	0.820667	0.837667
0.962	0.96	0.964667		0.962	0.813667	0.836
0.964	0.963	0.965667		0.964	0.820333	0.842
0.966	0.961333	0.967		0.966	0.831	0.833
0.968	0.971333	0.972		0.968	0.824	0.838
0.97	0.958333	0.979		0.97	0.822333	0.835
0.972	0.954333	0.974667		0.972	0.822667	0.841333
0.974	0.959333	0.972667		0.974	0.812667	0.841333
0.976	0.965333	0.968667		0.976	0.824667	0.842667
0.978	0.96	0.967333		0.978	0.812333	0.843333
0.98	0.958333	0.964333		0.98	0.821667	0.845333
0.982	0.963667	0.975		0.982	0.818333	0.839
0.984	0.956667	0.974		0.984	0.820333	0.844333
0.986	0.958	0.976667		0.986	0.814	0.847
0.988	0.959667	0.968667		0.988	0.824	0.844667
0.99	0.956	0.973333		0.99	0.818	0.847
0.992	0.957	0.981667		0.992	0.819667	0.847667
0.994	0.955	0.977333		0.994	0.827333	0.842667
0.996	0.962333	0.982		0.996	0.821333	0.844
0.998	0.967	0.972333		0.998	0.824	0.851667
1	0.959333	0.983333		1	0.820667	0.848667
1.002	0.961667	0.973		1.002	0.827	0.844
1.004	0.961667	0.982333		1.004	0.824	0.848667
1.006	0.962333	0.982		1.006	0.827	0.852333
1.008	0.955667	0.986333		1.008	0.819	0.856667
1.01	0.957667	0.978667		1.01	0.821	0.85
1.012	0.957333	0.985667		1.012	0.822667	0.858
1.014	0.959667	0.983333		1.014	0.829	0.856
1.016	0.960667	0.985667		1.016	0.820667	0.849333
1.018	0.960667	0.981667		1.018	0.832333	0.853333
1.02	0.959333	0.979667		1.02	0.823667	0.852667
1.022	0.960333	0.984333		1.022	0.820333	0.863
1.024	0.959	0.987		1.024	0.820667	0.854
1.026	0.958667	0.987667		1.026	0.821	0.855333
1.028	0.957667	0.988333		1.028	0.829333	0.861667
1.03	0.960333	0.992667		1.03	0.820667	0.864667
1.032	0.956333	0.986667		1.032	0.824667	0.853333
1.034	0.956333	0.989		1.034	0.825667	0.859333
1.036	0.962333	0.993		1.036	0.823667	0.863
1.038	0.954667	0.988667		1.038	0.826667	0.861
1.04	0.956333	0.993333		1.04	0.824	0.865667
1.042	0.956333	0.994333		1.042	0.831333	0.859333
1.044	0.958	0.995667		1.044	0.823667	0.859667
1.046	0.962	0.992		1.046	0.824333	0.865667
1.048	0.952667	0.987667		1.048	0.822	0.859
1.05	0.953	0.997667		1.05	0.826667	0.865333
1.052	0.959333	0.996333		1.052	0.832	0.863333
1.054	0.965667	0.990333		1.054	0.824	0.865333
1.056	0.956333	0.996333		1.056	0.816667	0.872667
1.058	0.958	0.999		1.058	0.826667	0.868
1.06	0.957333	0.996333		1.06	0.821333	0.874667
1.062	0.961667	0.994333		1.062	0.828333	0.874333
1.064	0.949333	1		1.064	0.832	0.877667
1.066	0.960667	1.002		1.066	0.827667	0.870667
1.068	0.951667	0.998		1.068	0.832333	0.872667
1.07	0.957	1.00633		1.07	0.827	0.867
1.072	0.961333	0.998333		1.072	0.829333	0.866333
1.074	0.957	0.996		1.074	0.823333	0.875333
1.076	0.956333	1.003		1.076	0.828667	0.878
1.078	0.959	1.00467		1.078	0.833	0.869
1.08	0.964	1.00033		1.08	0.835667	0.878667
1.082	0.961	0.998667		1.082	0.825	0.878
1.084	0.956333	0.998		1.084	0.833	0.878
1.086	0.959333	1.00267		1.086	0.832	0.874333
1.088	0.955	0.999333		1.088	0.831667	0.878333
1.09	0.964333	1.00567		1.09	0.837	0.878667
1.092	0.956	1.005		1.092	0.831	0.879
1.094	0.962	1.004		1.094	0.828	0.878667
1.096	0.961333	1.00867		1.096	0.834333	0.877
1.098	0.961333	1.01067		1.098	0.829	0.882
1.1	0.958667	1.00667		1.1	0.831667	0.886667
1.102	0.96	1.007		1.102	0.834667	0.881
1.104	0.971333	1.011		1.104	0.829667	0.886
1.106	0.962333	1.00633		1.106	0.835333	0.882
1.108	0.963333	1.01467		1.108	0.829	0.884333
1.11	0.963	1.01333		1.11	0.834	0.884
1.112	0.959333	1.008		1.112	0.833667	0.883333
1.114	0.956667	1.014		1.114	0.834667	0.883
1.116	0.957333	1.01133		1.116	0.839333	0.887
1.118	0.961	1.014		1.118	0.837	0.882333
1.12	0.962	1.01333		1.12	0.841	0.892667
1.122	0.958667	1.00733		1.122	0.835667	0.889
1.124	0.960333	1.014		1.124	0.841	0.891667
1.126	0.958667	1.01267		1.126	0.833333	0.890333
1.128	0.956333	1.01233		1.128	0.839667	0.880667
1.13	0.955667	1.01067		1.13	0.841333	0.891333
1.132	0.960667	1.01667		1.132	0.837667	0.890333
1.134	0.958667	1.01133		1.134	0.839667	0.894333
1.136	0.959333	1.01467		1.136	0.841333	0.895667
1.138	0.961333	1.01233		1.138	0.842333	0.892667
1.14	0.968333	1.01833		1.14	0.840333	0.893
1.142	0.964	1.01967		1.142	0.841	0.886667
1.144	0.956	1.01733		1.144	0.84	0.899667
1.146	0.959667	1.01967		1.146	0.837	0.888667
1.148	0.959667	1.01933		1.148	0.845	0.894667
1.15	0.965667	1.01867		1.15	0.845	0.895
1.152	0.971333	1.02267		1.152	0.838667	0.899
1.154	0.957667	1.027		1.154	0.844667	0.894667
1.156	0.960667	1.01867		1.156	0.839333	0.900667
1.158	0.963	1.02133		1.158	0.842	0.901667
1.16	0.96	1.02267		1.16	0.844667	0.901333
1.162	0.961333	1.021		1.162	0.848	0.893667
1.164	0.961	1.022		1.164	0.848	0.895667
1.166	0.964333	1.02367		1.166	0.846333	0.898667
1.168	0.965	1.024		1.168	0.854667	0.896333
1.17	0.967333	1.019		1.17	0.844	0.902
1.172	0.961	1.022		1.172	0.845667	0.904
1.174	0.960333	1.02233		1.174	0.838	0.902333
1.176	0.969	1.02067		1.176	0.850667	0.900667
1.178	0.957333	1.024		1.178	0.850667	0.906333
1.18	0.960333	1.01967		1.18	0.845333	0.906
1.182	0.957333	1.02267		1.182	0.854333	0.908333
1.184	0.964667	1.02		1.184	0.844667	0.907667
1.186	0.962	1.02067		1.186	0.851	0.902
1.188	0.963667	1.02567		1.188	0.846667	0.908
1.19	0.965667	1.02633		1.19	0.851	0.909
1.192	0.963667	1.02767		1.192	0.849	0.909667
1.194	0.966	1.027		1.194	0.852667	0.903333
1.196	0.965333	1.025		1.196	0.856333	0.909333
1.198	0.964	1.03033		1.198	0.848667	0.909667
1.2	0.964667	1.02733		1.2	0.846667	0.914
1.202	0.960667	1.022		1.202	0.853667	0.909333
1.204	0.968667	1.02633		1.204	0.858	0.91
1.206	0.966667	1.02433		1.206	0.852333	0.912667
1.208	0.963333	1.02767		1.208	0.859667	0.912
1.21	0.970667	1.02933		1.21	0.849333	0.918667
1.212	0.968	1.02		1.212	0.857667	0.905
1.214	0.967333	1.021		1.214	0.857333	0.910333
1.216	0.974	1.02233		1.216	0.852333	0.913667
1.218	0.974	1.02567		1.218	0.856667	0.908
1.22	0.973333	1.03333		1.22	0.857333	0.909667
1.222	0.972	1.02367		1.222	0.858333	0.916
1.224	0.974	1.02667		1.224	0.856	0.909333
1.226	0.974	1.032		1.226	0.859333	0.911667
1.228	0.972333	1.02667		1.228	0.864667	0.917667
1.23	0.972333	1.028		1.23	0.858333	0.912667
1.232	0.98	1.02733		1.232	0.858667	0.908
1.234	0.97	1.02733		1.234	0.857667	0.915667
1.236	0.971667	1.02867		1.236	0.857667	0.914667
1.238	0.970667	1.033		1.238	0.862333	0.917667
1.24	0.971	1.02533		1.24	0.862667	0.912667
1.242	0.975	1.025		1.242	0.859	0.917667
1.244	0.967667	1.02867		1.244	0.863333	0.919667
1.246	0.970667	1.03233		1.246	0.863333	0.918333
1.248	0.976	1.027		1.248	0.868	0.918
1.25	0.976	1.02767		1.25	0.860667	0.919667
1.252	0.975333	1.026		1.252	0.865333	0.914667
1.254	0.969333	1.02867		1.254	0.860667	0.917333
1.256	0.977	1.02767		1.256	0.865667	0.919333
1.258	0.978333	1.02567		1.258	0.865333	0.919333
1.26	0.970667	1.026		1.26	0.862333	0.918667
1.262	0.976	1.02633		1.262	0.866	0.912667
1.264	0.975333	1.029		1.264	0.864	0.922
1.266	0.972667	1.02533		1.266	0.863333	0.921333
1.268	0.971333	1.02733		1.268	0.866	0.915333
1.27	0.968	1.035		1.27	0.862667	0.919
1.272	0.973667	1.03267		1.272	0.871333	0.919
1.274	0.979	1.02967		1.274	0.866333	0.917
1.276	0.969667	1.025		1.276	0.869333	0.92
1.278	0.976333	1.02833		1.278	0.864667	0.921667
1.28	0.976333	1.02933		1.28	0.871333	0.925667
1.282	0.975	1.02667		1.282	0.874333	0.915333
1.284	0.971667	1.03033		1.284	0.867	0.921667
1.286	0.970333	1.031		1.286	0.873	0.922
1.288	0.978333	1.03167		1.288	0.867	0.919667
1.29	0.978667	1.03167		1.29	0.872	0.923333
1.292	0.97	1.029		1.292	0.868	0.923333
1.294	0.975	1.027		1.294	0.866333	0.924
1.296	0.974	1.03		1.296	0.873	0.920667
1.298	0.977	1.031		1.298	0.871	0.918333
1.3	0.977667	1.03167		1.3	0.872333	0.930333
1.302	0.978333	1.032		1.302	0.869	0.925
1.304	0.973667	1.03233		1.304	0.877	0.917333
1.306	0.981667	1.02933		1.306	0.873	0.925333
1.308	0.973	1.032		1.308	0.873333	0.919667
1.31	0.976333	1.02533		1.31	0.874333	0.923
1.312	0.973	1.03033		1.312	0.869333	0.926667
1.314	0.975333	1.032		1.314	0.876333	0.918667
1.316	0.977	1.03233		1.316	0.872667	0.923333
1.318	0.974667	1.028		1.318	0.878667	0.920667
1.32	0.981	1.02867		1.32	0.876667	0.924667
1.322	0.976333	1.02967		1.322	0.871333	0.923667
1.324	0.981667	1.02933		1.324	0.880667	0.927333
1.326	0.979	1.03733		1.326	0.875	0.926667
1.328	0.986	1.02667		1.328	0.877667	0.926
1.33	0.979667	1.02933		1.33	0.880667	0.926333
1.332	0.977333	1.027		1.332	0.873	0.93
1.334	0.977	1.03		1.334	0.882	0.922
1.336	0.977333	1.03133		1.336	0.875	0.928333
1.338	0.978	1.032		1.338	0.877667	0.929667
1.34	0.978	1.03		1.34	0.875333	0.927667
1.342	0.978	1.02633		1.342	0.877667	0.927
1.344	0.978667	1.03467		1.344	0.872	0.927333
1.346	0.988333	1.026		1.346	0.880333	0.926333
1.348	0.982667	1.02733		1.348	0.877333	0.926333
1.35	0.973333	1.02867		1.35	0.873667	0.924333
1.352	0.978333	1.033		1.352	0.878333	0.928667
1.354	0.98	1.02867		1.354	0.878667	0.928667
1.356	0.979333	1.02467		1.356	0.883333	0.923333
1.358	0.979667	1.03		1.358	0.883333	0.929
1.36	0.980333	1.03067		1.36	0.881333	0.921667
1.362	0.978667	1.03		1.362	0.883333	0.928
1.364	0.983	1.03633		1.364	0.879	0.927333
1.366	0.974667	1.029		1.366	0.887667	0.929667
1.368	0.98	1.02967		1.368	0.883333	0.923667
1.37	0.981333	1.02733		1.37	0.883	0.930333
1.372	0.979667	1.03		1.372	0.881	0.929333
1.374	0.983	1.034		1.374	0.886	0.928
1.376	0.983	1.02667		1.376	0.882333	0.928667
1.378	0.985	1.03033		1.378	0.881333	0.932
1.38	0.986667	1.02933		1.38	0.879333	0.929
1.382	0.981667	1.02967		1.382	0.886667	0.925667
1.384	0.986667	1.03133		1.384	0.882667	0.927
1.386	0.985	1.028		1.386	0.889333	0.926333
1.388	0.980333	1.02467		1.388	0.882333	0.928333
1.39	0.985667	1.02467		1.39	0.887667	0.928
1.392	0.976333	1.02467		1.392	0.882667	0.930333
1.394	0.981333	1.03033		1.394	0.887667	0.929667
1.396	0.983333	1.03		1.396	0.886	0.926333
1.398	0.982333	1.024		1.398	0.886	0.924667
1.4	0.982667	1.03333		1.4	0.884667	0.929
1.402	0.977	1.02733		1.402	0.885	0.936667
1.404	0.980333	1.026		1.404	0.889	0.930667
1.406	0.981667	1.022		1.406	0.886667	0.93
1.408	0.984333	1.03		1.408	0.887333	0.929333
1.41	0.991333	1.03233		1.41	0.888333	0.929333
1.412	0.982333	1.02933		1.412	0.89	0.927667
1.414	0.981667	1.02967		1.414	0.888	0.926667
1.416	0.985	1.02867		1.416	0.887	0.930667
1.418	0.988333	1.035		1.418	0.887	0.928
1.42	0.984667	1.03133		1.42	0.892	0.932
1.422	0.986667	1.03167		1.422	0.888667	0.93
1.424	0.984667	1.02533		1.424	0.888	0.927
1.426	0.985667	1.03167		1.426	0.885667	0.933333
1.428	0.982667	1.028		1.428	0.892	0.93
1.43	0.984	1.02767		1.43	0.887333	0.928
1.432	0.985667	1.029		1.432	0.886667	0.929667
1.434	0.984333	1.02867		1.434	0.892667	0.934667
1.436	0.982333	1.02667		1.436	0.889	0.933667
1.438	0.983333	1.027		1.438	0.893	0.934
1.44	0.984667	1.03367		1.44	0.895667	0.932
1.442	0.984	1.02767		1.442	0.893667	0.929667
1.444	0.983	1.026		1.444	0.893667	0.933333
1.446	0.980667	1.03433		1.446	0.890667	0.927333
1.448	0.987	1.02133		1.448	0.891667	0.932
1.45	0.976667	1.02567		1.45	0.894333	0.932333
1.452	0.989333	1.031		1.452	0.891667	0.927
1.454	0.987667	1.03		1.454	0.894667	0.932667
1.456	0.986333	1.03233		1.456	0.895	0.935333
1.458	0.986	1.028		1.458	0.897	0.934667
1.46	0.989333	1.03367		1.46	0.900333	0.932
1.462	0.990667	1.026		1.462	0.899	0.935
1.464	0.989333	1.02767		1.464	0.892333	0.931333
1.466	0.984	1.03		1.466	0.895333	0.927333
1.468	0.986667	1.025		1.468	0.894667	0.936333
1.47	0.988	1.02433		1.47	0.899333	0.933
1.472	0.989333	1.027		1.472	0.896667	0.932667
1.474	0.989333	1.02767		1.474	0.894	0.928
1.476	0.989333	1.02533		1.476	0.897667	0.934
1.478	0.981333	1.02333		1.478	0.897333	0.927667
1.48	0.989	1.025		1.48	0.899333	0.932
1.482	0.987667	1.02633		1.482	0.9	0.93
1.484	0.992333	1.02767		1.484	0.898667	0.93
1.486	0.987667	1.02667		1.486	0.905	0.928333
1.488	0.986667	1.025		1.488	0.899667	0.937
1.49	0.987333	1.02867		1.49	0.900333	0.935667
1.492	0.988667	1.02433		1.492	0.901333	0.929
1.494	0.987333	1.03033		1.494	0.900667	0.933667
1.496	0.991667	1.02433		1.496	0.900667	0.938
1.498	0.987	1.02867		1.498	0.897667	0.932333
1.5	0.986333	1.027		1.5	0.902333	0.938333
1.502	0.987333	1.027		1.502	0.906	0.935
1.504	0.991333	1.02467		1.504	0.897	0.935667
1.506	0.985333	1.024		1.506	0.905667	0.935667
1.508	0.993	1.01833		1.508	0.901667	0.929333
1.51	0.99	1.02233		1.51	0.897333	0.932667
1.512	0.992	1.02367		1.512	0.905333	0.936667
1.514	0.992667	1.027		1.514	0.897667	0.932667
1.516	0.992	1.023		1.516	0.904667	0.927667
1.518	0.998	1.02267		1.518	0.902	0.938333
1.52	0.994333	1.02		1.52	0.902667	0.931333
1.522	0.991333	1.03133		1.522	0.903667	0.933
1.524	0.992333	1.028		1.524	0.903	0.934667
1.526	0.991333	1.02233		1.526	0.903	0.929333
1.528	0.989667	1.02633		1.528	0.901667	0.929333
1.53	0.987667	1.02733		1.53	0.902	0.936667
1.532	0.992	1.02167		1.532	0.905333	0.938667
1.534	0.991333	1.02333		1.534	0.901	0.934333
1.536	0.991667	1.02		1.536	0.903667	0.940667
1.538	0.994333	1.02433		1.538	0.907	0.933
1.54	0.995	1.02233		1.54	0.903333	0.928667
1.542	0.992	1.025		1.542	0.903667	0.931667
1.544	0.988667	1.02867		1.544	0.902333	0.928667
1.546	0.992667	1.024		1.546	0.906333	0.934
1.548	0.991333	1.027		1.548	0.909	0.938
1.55	0.998333	1.02467		1.55	0.906667	0.933
1.552	0.993	1.01833		1.552	0.905333	0.933667
1.554	0.992333	1.02733		1.554	0.906	0.936333
1.556	0.995	1.02233		1.556	0.905667	0.934
1.558	0.994333	1.02567		1.558	0.904	0.929333
1.56	0.995	1.026		1.56	0.905333	0.939333
1.562	0.990333	1.02367		1.562	0.908333	0.933667
1.564	0.996	1.02467		1.564	0.908	0.937333
1.566	0.989667	1.01967		1.566	0.906	0.938
1.568	0.998	1.023		1.568	0.906667	0.938333
1.57	0.998333	1.02333		1.57	0.911	0.935667
1.572	0.991667	1.022		1.572	0.910667	0.933333
1.574	0.992667	1.02733		1.574	0.908	0.929333
1.576	0.997	1.02533		1.576	0.905	0.935
1.578	0.999667	1.027		1.578	0.904	0.936
1.58	0.995667	1.02267		1.58	0.908333	0.937333
1.582	0.999333	1.026		1.582	0.910667	0.933667
1.584	0.998667	1.02		1.584	0.91	0.935
1.586	0.996333	1.023		1.586	0.909	0.936667
1.588	0.996333	1.017		1.588	0.912333	0.933333
1.59	0.995667	1.02567		1.59	0.912	0.930667
1.592	0.993667	1.026		1.592	0.907	0.934667
1.594	1	1.02033		1.594	0.910667	0.931
1.596	0.992333	1.01567		1.596	0.914667	0.933667
1.598	0.999333	1.02267		1.598	0.909333	0.935333
1.6	0.995667	1.016		1.6	0.910667	0.930333
1.602	0.999333	1.02367		1.602	0.905667	0.932333
1.604	0.994667	1.01933		1.604	0.915	0.938333
1.606	0.999667	1.023		1.606	0.912667	0.936
1.608	0.999333	1.01933		1.608	0.912	0.935
1.61	0.997	1.02267		1.61	0.912333	0.934667
1.612	0.993667	1.01933		1.612	0.913	0.936
1.614	0.995667	1.01967		1.614	0.913	0.932667
1.616	0.997667	1.017		1.616	0.912333	0.932
1.618	0.999667	1.02267		1.618	0.912333	0.933333
1.62	0.996333	1.021		1.62	0.917333	0.934
1.622	0.989667	1.024		1.622	0.912	0.938
1.624	0.996333	1.023		1.624	0.915	0.936333
1.626	0.999	1.02267		1.626	0.910333	0.931
1.628	0.999	1.01933		1.628	0.910667	0.935
1.63	0.997667	1.01933		1.63	0.913	0.934667
1.632	0.994333	1.014		1.632	0.914	0.937
1.634	0.997	1.01533		1.634	0.913	0.935667
1.636	0.997333	1.02267		1.636	0.915	0.938667
1.638	0.998333	1.01733		1.638	0.918667	0.937333
1.64	1	1.022		1.64	0.910667	0.935333
1.642	0.997667	1.02133		1.642	0.914667	0.931667
1.644	1	1.01467		1.644	0.916667	0.932333
1.646	1.00033	1.01567		1.646	0.914667	0.94
1.648	0.999667	1.01967		1.648	0.917667	0.938
1.65	0.997667	1.01867		1.65	0.919333	0.939
1.652	0.996667	1.01867		1.652	0.910667	0.939333
1.654	0.999667	1.01967		1.654	0.913333	0.937
1.656	0.997667	1.01733		1.656	0.919667	0.931667
1.658	1.00133	1.01633		1.658	0.913333	0.936667
1.66	0.999333	1.01867		1.66	0.917	0.933667
1.662	0.999667	1.025		1.662	0.917333	0.936333
1.664	0.998667	1.014		1.664	0.912667	0.935667
1.666	0.999667	1.01467		1.666	0.919667	0.934333
1.668	0.999	1.01967		1.668	0.916333	0.931667
1.67	0.996667	1.02		1.67	0.915333	0.937333
1.672	0.997667	1.01367		1.672	0.919	0.934
1.674	1.00367	1.01633		1.674	0.917333	0.934667
1.676	1.00267	1.018		1.676	0.917	0.939
1.678	1.00067	1.01667		1.678	0.917	0.935
1.68	0.998	1.02133		1.68	0.918333	0.933
1.682	0.998667	1.017		1.682	0.915333	0.937333
1.684	1.00033	1.01433		1.684	0.917333	0.935333
1.686	1.00033	1.01733		1.686	0.916	0.935333
1.688	0.997333	1.01733		1.688	0.921	0.938
1.69	1.00133	1.01933		1.69	0.925	0.934
1.692	0.994667	1.01667		1.692	0.919333	0.934
1.694	0.999333	1.01133		1.694	0.918667	0.939
1.696	0.996667	1.01767		1.696	0.918667	0.936667
1.698	1.00133	1.01833		1.698	0.922667	0.938333
1.7	1.00567	1.014		1.7	0.922333	0.938333
1.702	0.999667	1.01133		1.702	0.921333	0.940333
1.704	1.00333	1.01367		1.704	0.918667	0.938
1.706	0.998	1.01633		1.706	0.921333	0.936
1.708	1.002	1.01467		1.708	0.921333	0.936
1.71	1.001	1.01367		1.71	0.922667	0.94
1.712	1.003	1.019		1.712	0.926333	0.936333
1.714	1.00433	1.01733		1.714	0.920667	0.935
1.716	1.00167	1.01167		1.716	0.924	0.933667
1.718	1.00133	1.01767		1.718	0.917667	0.94
1.72	1.00367	1.01767		1.72	0.92	0.934333
1.722	1.00533	1.01533		1.722	0.922333	0.937667
1.724	1	1.01867		1.724	0.925667	0.937667
1.726	0.997667	1.017		1.726	0.923	0.934333
1.728	1.00033	1.01733		1.728	0.925	0.936
1.73	1.002	1.01333		1.73	0.927333	0.937667
1.732	1.00233	1.014		1.732	0.922333	0.94
1.734	1.00033	1.018		1.734	0.926333	0.941333
1.736	1.00767	1.01333		1.736	0.924333	0.939333
1.738	0.999	1.01567		1.738	0.927667	0.935667
1.74	1.001	1.00867		1.74	0.926333	0.940667
1.742	1.00367	1.01467		1.742	0.922667	0.936
1.744	1.00433	1.01267		1.744	0.927	0.937333
1.746	1.00267	1.013		1.746	0.921667	0.936
1.748	1.001	1.01367		1.748	0.923667	0.936667
1.75	1.001	1.01367		1.75	0.924667	0.938
1.752	1.00167	1.013		1.752	0.926333	0.941
1.754	1.00767	1.01033		1.754	0.926	0.937667
1.756	1.00667	1.014		1.756	0.924667	0.936667
1.758	0.999	1.01567		1.758	0.921333	0.940667
1.76	1.001	1.01267		1.76	0.926333	0.934333
1.762	1.00467	1.01267		1.762	0.924667	0.934667
1.764	1.002	1.016		1.764	0.922	0.937333
1.766	1.00167	1.01333		1.766	0.925	0.939667
1.768	1.00533	1.01433		1.768	0.926667	0.936333
1.77	1.00533	1.017		1.77	0.922667	0.939
1.772	1.00533	1.01333		1.772	0.927	0.936
1.774	1.00333	1.01467		1.774	0.926333	0.938333
1.776	1.00233	1.01233		1.776	0.927333	0.94
1.778	1.00233	1.01267		1.778	0.929	0.938333
1.78	1.005	1.01067		1.78	0.923667	0.945
1.782	1.00033	1.01533		1.782	0.928333	0.936667
1.784	0.999	1.00933		1.784	0.929	0.937333
1.786	1.00433	1.00867		1.786	0.924667	0.939667
1.788	1.00667	1.01467		1.788	0.93	0.941667
1.79	1.00567	1.01033		1.79	0.925	0.935333
1.792	1.004	1.01333		1.792	0.932	0.938667
1.794	0.999667	1.012		1.794	0.925	0.945333
1.796	1.00167	1.00833		1.796	0.925	0.940333
1.798	1.003	1.013		1.798	0.926333	0.937333
1.8	1.001	1.01133		1.8	0.928667	0.942667
1.802	1.00267	1.00833		1.802	0.927	0.944333
1.804	1.00433	1.00967		1.804	0.927667	0.940667
1.806	1.00267	1.01033		1.806	0.931667	0.942
1.808	1.00733	1.01333		1.808	0.932333	0.939
1.81	1.00133	1.009		1.81	0.930667	0.937
1.812	1.00433	1.01433		1.812	0.932	0.939667
1.814	1.00267	1.013		1.814	0.926333	0.940667
1.816	0.999	1.00933		1.816	0.931333	0.940333
1.818	1.00067	1.00833		1.818	0.929	0.943
1.82	1.005	1.00867		1.82	0.934	0.942
1.822	1.009	1.01233		1.822	0.933	0.941667
1.824	1.00167	1.01233		1.824	0.929	0.940333
1.826	1.003	1.013		1.826	0.930333	0.944333
1.828	1.00133	1.01		1.828	0.935	0.938667
1.83	1.002	1.00633		1.83	0.929667	0.944333
1.832	1.00367	1.01133		1.832	0.933333	0.940333
1.834	1.00667	1.018		1.834	0.932	0.940667
1.836	1.006	1.00967		1.836	0.931667	0.943667
1.838	1.00867	1.007		1.838	0.932667	0.938333
1.84	1.002	1.01033		1.84	0.932	0.942
1.842	1.00233	1.01233		1.842	0.933333	0.938333
1.844	1.007	1.01167		1.844	0.933667	0.94
1.846	1.003	1.007		1.846	0.931333	0.944667
1.848	1.008	1.00667		1.848	0.937667	0.939333
1.85	1.004	1.00767		1.85	0.93	0.940667
1.852	1.00467	1.013		1.852	0.932	0.946
1.854	1.00467	1.01167		1.854	0.929667	0.947
1.856	1.00367	1.007		1.856	0.929	0.941333
1.858	1.007	1.01033		1.858	0.937667	0.943667
1.86	1.00367	1.01333		1.86	0.935	0.942
1.862	1.004	1.01267		1.862	0.935	0.944667
1.864	1.00467	1.009		1.864	0.934667	0.941667
1.866	1.004	1.01233		1.866	0.932	0.942333
1.868	1.00433	1.011		1.868	0.931333	0.941
1.87	1.00733	1.01033		1.87	0.935333	0.944333
1.872	1.00467	1.012		1.872	0.935667	0.945333
1.874	1.006	1.01		1.874	0.933	0.941667
1.876	1.00267	1.01		1.876	0.935	0.941333
1.878	1.00333	1.007		1.878	0.931333	0.943333
1.88	1.00433	1.00833		1.88	0.930333	0.95
1.882	1.00333	1.009		1.882	0.937	0.942
1.884	1.00733	1.011		1.884	0.936667	0.942667
1.886	1.00167	1.01033		1.886	0.936333	0.940667
1.888	1.001	1.013		1.888	0.934	0.944
1.89	1.004	1.01167		1.89	0.936667	0.945333
1.892	1.002	1.01133		1.892	0.939667	0.948333
1.894	1.00333	1.008		1.894	0.938333	0.943667
1.896	1.00633	1.00833		1.896	0.938	0.945
1.898	1.01233	1.01167		1.898	0.936	0.944333
1.9	1.008	1.013		1.9	0.936667	0.946667
1.902	1.002	1.007		1.902	0.935667	0.944667
1.904	1.00667	1.012		1.904	0.930667	0.947
1.906	1.007	1.00433		1.906	0.935	0.944
1.908	1.00633	1.00767		1.908	0.935	0.946333
1.91	1.003	1.01133		1.91	0.935	0.943667
1.912	1.009	1.01333		1.912	0.935667	0.941333
1.914	1.008	1.013		1.914	0.938	0.947667
1.916	1.004	1.009		1.916	0.941667	0.948667
1.918	1.00433	1.01033		1.918	0.937333	0.941333
1.92	1.004	1.008		1.92	0.942	0.946
1.922	1.00767	1.007		1.922	0.941333	0.946333
1.924	1.00733	1.00767		1.924	0.937333	0.945
1.926	1.008	1.00667		1.926	0.940333	0.949
1.928	1.00433	1.00967		1.928	0.935	0.944
1.93	1.011	1.005		1.93	0.940333	0.945
1.932	1.00433	1.00667		1.932	0.942	0.945333
1.934	1.002	1.01267		1.934	0.938	0.949333
1.936	1.00967	1.01267		1.936	0.936667	0.946
1.938	1.01	1.013		1.938	0.938333	0.945667
1.94	1.006	1.008		1.94	0.941667	0.949333
1.942	1.00833	1.00533		1.942	0.943	0.95
1.944	1.00867	1.002		1.944	0.940667	0.942667
1.946	1.006	1.008		1.946	0.940333	0.946333
1.948	1.00467	1.00567		1.948	0.940333	0.948333
1.95	1.00733	1.008		1.95	0.940333	0.946
1.952	1.006	1.009		1.952	0.940667	0.943333
1.954	1.005	1.00633		1.954	0.939333	0.946667
1.956	1.00967	1.00433		1.956	0.941	0.945667
1.958	1.005	1.01033		1.958	0.939667	0.942667
1.96	1.00567	1.01033		1.96	0.942	0.943667
1.962	1.00567	1.00767		1.962	0.940667	0.949667
1.964	1.00933	1.00633		1.964	0.939333	0.948333
1.966	1.00667	1.00667		1.966	0.942333	0.949333
1.968	1.007	1.007		1.968	0.939	0.948667
1.97	1.00867	1.006		1.97	0.942333	0.951
1.972	1.005	1.00867		1.972	0.945333	0.947
1.974	1.00733	1.008		1.974	0.946333	0.946
1.976	1.004	1.008		1.976	0.945333	0.945
1.978	1.00533	1.005		1.978	0.947667	0.945667
1.98	1.00267	1.00767		1.98	0.939667	0.948
1.982	1.006	1.00367		1.982	0.944667	0.947
1.984	1.004	1.00733		1.984	0.943667	0.949667
1.986	1.00467	1.00667		1.986	0.945333	0.947667
1.988	1.00467	1.01033		1.988	0.94	0.945667
1.99	1.00533	1.00633		1.99	0.944	0.947667
1.992	1.00667	1.005		1.992	0.946667	0.951333
1.994	1.007	1.00733		1.994	0.944333	0.945
1.996	1.006	1.00733		1.996	0.945333	0.947667
1.998	1.00667	1.00867		1.998	0.939	0.951667
2	1.004	1.01		2	0.945	0.949667
2.002	1.006	1.005		2.002	0.947	0.949333
2.004	1.00633	1.006		2.004	0.945333	0.951
2.006	1.00733	1.007		2.006	0.944667	0.946667
2.008	1.01067	1.00433		2.008	0.941	0.949667
2.01	1.00633	1.00867		2.01	0.943667	0.951667
2.012	1.00533	1.00767		2.012	0.945333	0.948
2.014	1.00767	1.006		2.014	0.946667	0.950667
2.016	1.006	1.00667		2.016	0.947667	0.950333
2.018	1.00333	1.00767		2.018	0.946333	0.950667
2.02	1.00533	1.00233		2.02	0.942333	0.948
2.022	1.008	1.00433		2.022	0.944	0.947
2.024	1.007	1.00633		2.024	0.945667	0.952333
2.026	1.00833	1.00933		2.026	0.946	0.953
2.028	1.008	1.00467		2.028	0.944	0.950667
2.03	1.00567	1.00533		2.03	0.942333	0.953
2.032	1.01033	1.00467		2.032	0.946667	0.950667
2.034	1.007	1.00567		2.034	0.948667	0.951667
2.036	1.00733	1.008		2.036	0.951	0.952
2.038	1.012	1.00333		2.038	0.947333	0.951667
2.04	1.00933	1.006		2.04	0.946	0.95
2.042	1.00967	1.01033		2.042	0.950333	0.954
2.044	1.00867	1.00467		2.044	0.944333	0.954333
2.046	1.00733	1.00667		2.046	0.95	0.947333
2.048	1.011	1.005		2.048	0.948667	0.951
2.05	1.00533	1.00667		2.05	0.948667	0.948333
2.052	1.00567	1.007		2.052	0.947333	0.952667
2.054	1.00467	1.00467		2.054	0.950333	0.954667
2.056	1.006	1.00533		2.056	0.948	0.953
2.058	1.00567	1.00567		2.058	0.952667	0.950667
2.06	1.007	1.00333		2.06	0.945333	0.956333
2.062	1.007	1.00767		2.062	0.948	0.951333
2.064	1.00567	1.007		2.064	0.945	0.950333
2.066	1.008	1.00533		2.066	0.948333	0.953333
2.068	1.01067	0.999667		2.068	0.95	0.952667
2.07	1.00633	1.00133		2.07	0.949	0.952
2.072	1.01167	1.004		2.072	0.947333	0.953333
2.074	1.00867	1.00667		2.074	0.952	0.953667
2.076	1.00767	1.00333		2.076	0.948667	0.955667
2.078	1.008	1.00367		2.078	0.952333	0.952333
2.08	1.00667	1.00767		2.08	0.95	0.954667
2.082	1.00267	1.00533		2.082	0.95	0.951333
2.084	1.00367	1.00467		2.084	0.951667	0.952
2.086	1.011	1.002		2.086	0.95	0.952667
2.088	1.008	1.00367		2.088	0.95	0.953667
2.09	1.00933	1.00567		2.09	0.95	0.953667
2.092	1.006	1.00567		2.092	0.950333	0.953
2.094	1.00533	1.00433		2.094	0.951333	0.953
2.096	1.004	1.007		2.096	0.952	0.951667
2.098	1.00533	1.00467		2.098	0.95	0.955
2.1	1.007	1.00867		2.1	0.952	0.952
2.102	1.00933	1.00367		2.102	0.951667	0.957333
2.104	1.00533	1.00667		2.104	0.952667	0.954
2.106	1.008	1.007		2.106	0.951	0.953667
2.108	1.00833	1.00533		2.108	0.949333	0.956333
2.11	1.00767	1.007		2.11	0.952	0.958333
2.112	1.009	1.00467		2.112	0.953333	0.957
2.114	1.006	1.005		2.114	0.949333	0.954333
2.116	1.00767	1.00633		2.116	0.955	0.957
2.118	1.00767	1.00367		2.118	0.955333	0.953667
2.12	1.008	1.005		2.12	0.955	0.956
2.122	1.00633	1.00733		2.122	0.953	0.958
2.124	1.00567	1.00933		2.124	0.953333	0.953667
2.126	1.01333	1.005		2.126	0.953333	0.958
2.128	1.00733	1.00533		2.128	0.952333	0.956
2.13	1.00667	1.00367		2.13	0.953	0.953
2.132	1.007	1.01		2.132	0.954333	0.955667
2.134	1.008	1.004		2.134	0.952	0.955333
2.136	1.00667	1.006		2.136	0.952333	0.952
2.138	1.01	1.004		2.138	0.955667	0.953667
2.14	1.00667	1.006		2.14	0.955667	0.957333
2.142	1.00767	1.00533		2.142	0.955667	0.96
2.144	1.00833	1.00333		2.144	0.955333	0.956667
2.146	1.00867	1.003		2.146	0.954	0.956667
2.148	1.00567	1.00533		2.148	0.953333	0.959
2.15	1.00767	1.007		2.15	0.952333	0.958
2.152	1.00433	1.00367		2.152	0.954	0.955667
2.154	1.01133	1.007		2.154	0.956	0.957667
2.156	1.00867	1.006		2.156	0.956	0.958
2.158	1.00633	1.005		2.158	0.954667	0.957333
2.16	1.009	1.004		2.16	0.953333	0.956333
2.162	1.00667	1.00467		2.162	0.954	0.959667
2.164	1.00933	1.00233		2.164	0.952667	0.957667
2.166	1.009	1.00733		2.166	0.956333	0.955
2.168	1.007	1.00567		2.168	0.957	0.959
2.17	1.00667	1.00367		2.17	0.957	0.958667
2.172	1.01233	1.00433		2.172	0.954333	0.955667
2.174	1.008	1.00133		2.174	0.955667	0.959667
2.176	1.00967	1.00567		2.176	0.957	0.957333
2.178	1.009	1.005		2.178	0.960333	0.955
2.18	1.00833	1.00233		2.18	0.956333	0.959
2.182	1.009	1.006		2.182	0.959	0.96
2.184	1.00467	1.004		2.184	0.958	0.959
2.186	1.006	1.00367		2.186	0.955333	0.957333
2.188	1.00667	1.002		2.188	0.96	0.959
2.19	1.009	1.00067		2.19	0.954	0.957667
2.192	1.00767	1.00233		2.192	0.956667	0.959333
2.194	1.00633	1.00367		2.194	0.956333	0.958
2.196	1.00833	1.00233		2.196	0.952	0.960667
2.198	1.00833	1.004		2.198	0.956	0.959
2.2	1.009	1.00467		2.2	0.957333	0.958333
2.202	1.009	1.00467		2.202	0.956333	0.966333
2.204	1.00933	1.007		2.204	0.957	0.958
2.206	1.006	1.005		2.206	0.958667	0.96
2.208	1.00767	1.00267		2.208	0.958	0.961667
2.21	1.00767	1.00667		2.21	0.957333	0.962
2.212	1.005	1.00233		2.212	0.958	0.961667
2.214	1.00833	1.00067		2.214	0.956667	0.962
2.216	1.005	1.004		2.216	0.957333	0.962333
2.218	1.00467	1.003		2.218	0.958667	0.956667
2.22	1.00867	1.00167		2.22	0.960667	0.96
2.222	1.00867	1.003		2.222	0.958333	0.957333
2.224	1.01067	1.005		2.224	0.959	0.960333
2.226	1.008	1.00633		2.226	0.962333	0.962
2.228	1.008	1.00567		2.228	0.955333	0.958667
2.23	1.00867	1.00833		2.23	0.959333	0.960333
2.232	1.011	1.00467		2.232	0.955333	0.961
2.234	1.00567	1.00833		2.234	0.959333	0.958667
2.236	1.00967	1.00433		2.236	0.956333	0.960667
2.238	1.008	1.00733		2.238	0.958	0.956667
2.24	1.006	1.00233		2.24	0.960333	0.962667
2.242	1.006	1.00167		2.242	0.960333	0.963
2.244	1.00633	1.004		2.244	0.957333	0.958333
2.246	1.008	1.003		2.246	0.964667	0.961333
2.248	1.007	1.00333		2.248	0.960667	0.961
2.25	1.00767	1.00667		2.25	0.959333	0.961667
2.252	1.00533	1.00367		2.252	0.961667	0.964
2.254	1.00767	1.004		2.254	0.961	0.96
2.256	1.011	1.002		2.256	0.958333	0.961333
2.258	1.00767	1.004		2.258	0.960667	0.961667
2.26	1.00867	1.00467		2.26	0.959	0.962667
2.262	1.01133	1.00467		2.262	0.959333	0.961333
2.264	1.01233	1.002		2.264	0.957667	0.963
2.266	1.00867	1.00833		2.266	0.960667	0.962333
2.268	1.00833	1.00567		2.268	0.963	0.966
2.27	1.01133	1.00333		2.27	0.960333	0.966
2.272	1.01	1.00333		2.272	0.962	0.963667
2.274	1.00867	1.00333		2.274	0.959667	0.965667
2.276	1.007	1.00433		2.276	0.962	0.962
2.278	1.00733	1.00067		2.278	0.960667	0.961667
2.28	1.01133	1.004		2.28	0.960333	0.965333
2.282	1.00967	1.004		2.282	0.958	0.96
2.284	1.008	1.00333		2.284	0.960667	0.963667
2.286	1.00667	1.00333		2.286	0.958667	0.966333
2.288	1.007	1.00167		2.288	0.959667	0.964
2.29	1.005	1.002		2.29	0.962	0.965
2.292	1.00567	1.00133		2.292	0.962	0.965
2.294	1.008	1.00067		2.294	0.960333	0.964
2.296	1.01033	1.00067		2.296	0.964	0.964333
2.298	1.00633	1.00367		2.298	0.956667	0.964
2.3	1.00733	1.00233		2.3	0.963333	0.967667
2.302	1.00733	1.00467		2.302	0.962667	0.962667
2.304	1.00867	1.005		2.304	0.962667	0.961333
2.306	1.00767	1.00267		2.306	0.962667	0.965667
2.308	1.00533	1.005		2.308	0.961667	0.962667
2.31	1.01	1.006		2.31	0.963	0.966
2.312	1.01	1.00367		2.312	0.961	0.964
2.314	1.012	1.005		2.314	0.963667	0.965333
2.316	1.00867	0.999333		2.316	0.965	0.965667
2.318	1.009	1.003		2.318	0.963	0.965
2.32	1.00567	1.00367		2.32	0.964333	0.967667
2.322	1.00767	1		2.322	0.964	0.965
2.324	1.007	1.00633		2.324	0.962667	0.965
2.326	1.00833	1.006		2.326	0.963333	0.963
2.328	1.00767	1.00167		2.328	0.963	0.968667
2.33	1.01033	1.00167		2.33	0.964667	0.964333
2.332	1.00633	1.00533		2.332	0.963	0.967333
2.334	1.006	1.005		2.334	0.960333	0.963333
2.336	1.00867	1.003		2.336	0.959667	0.965667
2.338	1.005	1.00333		2.338	0.964	0.965333
2.34	1.00467	1.00067		2.34	0.963333	0.964333
2.342	1.00667	1.00033		2.342	0.964667	0.967
2.344	1.00833	1.00067		2.344	0.965667	0.966333
2.346	1.00733	1.004		2.346	0.965	0.965333
2.348	1.00467	1.00367		2.348	0.964333	0.965
2.35	1.01033	1.00333		2.35	0.964667	0.967333
2.352	1.00767	1.007		2.352	0.962667	0.963333
2.354	1.00933	1.00233		2.354	0.961333	0.965667
2.356	1.00767	1.00133		2.356	0.966	0.964333
2.358	1.00933	1.003		2.358	0.962667	0.965
2.36	1.009	1.00533		2.36	0.961	0.966
2.362	1.00567	1.00367		2.362	0.963667	0.967333
2.364	1.00733	1.00433		2.364	0.964	0.967
2.366	1.00567	1.00267		2.366	0.963	0.967
2.368	1.005	1.00433		2.368	0.966333	0.967
2.37	1.007	1.005		2.37	0.962	0.965333
2.372	1.00667	1.00433		2.372	0.967	0.968
2.374	1.00567	1.00333		2.374	0.963	0.970333
2.376	1.007	1.00433		2.376	0.968667	0.967333
2.378	1.00633	1.005		2.378	0.965	0.967667
2.38	1.00467	1.00467		2.38	0.965333	0.971333
2.382	1.007	1.00133		2.382	0.966333	0.967333
2.384	1.005	1.00467		2.384	0.964333	0.965333
2.386	1.007	1.00533		2.386	0.962667	0.962333
2.388	1.00667	1.00333		2.388	0.965	0.967333
2.39	1.00733	1.003		2.39	0.965	0.969333
2.392	1.00767	0.999		2.392	0.968	0.966
2.394	1.00767	1.001		2.394	0.967333	0.968667
2.396	1.012	1.00333		2.396	0.964333	0.967667
2.398	1.00467	1.006		2.398	0.966667	0.968333
2.4	1.00767	1.00267		2.4	0.964	0.966667
2.402	1.008	1.002		2.402	0.966	0.968667
2.404	1.01033	1.00433		2.404	0.966667	0.966333
2.406	1.00867	1.00433		2.406	0.964667	0.968333
2.408	1.01167	1.00433		2.408	0.969667	0.969333
2.41	1.008	1.00233		2.41	0.969	0.968
2.412	1.00667	1.00233		2.412	0.964333	0.966667
2.414	1.00633	1.00233		2.414	0.965	0.971333
2.416	1.00733	1.002		2.416	0.966667	0.968667
2.418	1.00567	1.00367		2.418	0.970667	0.969333
2.42	1.01	1.00533		2.42	0.968667	0.970333
2.422	1.00733	1.004		2.422	0.966333	0.970667
2.424	1.006	1.00467		2.424	0.964333	0.968333
2.426	1.007	1.00133		2.426	0.968333	0.968667
2.428	1.009	1.00267		2.428	0.97	0.971
2.43	1.00733	1.00467		2.43	0.966333	0.967
2.432	1.00567	1.00567		2.432	0.967	0.970667
2.434	1.00667	1.002		2.434	0.966333	0.971333
2.436	1.00567	1.00533		2.436	0.968333	0.968667
2.438	1.004	1.00467		2.438	0.968333	0.968667
2.44	1.004	1.00167		2.44	0.967667	0.971667
2.442	1.00533	1.001		2.442	0.969	0.966667
2.444	1.00633	1.003		2.444	0.968333	0.969333
2.446	1.00567	1.00533		2.446	0.97	0.971
2.448	1.008	1.005		2.448	0.967667	0.969667
2.45	1.00667	1.007		2.45	0.966	0.970667
2.452	1.00633	1.006		2.452	0.969667	0.970333
2.454	1.00933	1.00267		2.454	0.966333	0.971667
2.456	1.007	1.00767		2.456	0.965333	0.968333
2.458	1.00867	1.005		2.458	0.968333	0.97
2.46	1.00767	1.00167		2.46	0.970667	0.970667
2.462	1.00667	1.00333		2.462	0.969	0.971
2.464	1.00767	1.004		2.464	0.966667	0.968333
2.466	1.00767	1.004		2.466	0.968667	0.969333
2.468	1.00833	1.002		2.468	0.970333	0.968333
2.47	1.00633	1.003		2.47	0.97	0.972667
2.472	1.00633	1.00433		2.472	0.968	0.970333
2.474	1.00667	1.002		2.474	0.969667	0.968333
2.476	1.00867	1.004		2.476	0.968667	0.968333
2.478	1.007	1.003		2.478	0.967667	0.969
2.48	1.00467	1.00567		2.48	0.972	0.972
2.482	1.00967	1.00433		2.482	0.969	0.969667
2.484	1.00567	1.00433		2.484	0.971667	0.970333
2.486	1.00833	1.00433		2.486	0.970667	0.972
2.488	1.00633	1.00367		2.488	0.968667	0.969667
2.49	1.009	1.007		2.49	0.969	0.969
2.492	1.00767	1.004		2.492	0.969667	0.971333
2.494	1.01067	1.005		2.494	0.967	0.973667
2.496	1.005	1.00367		2.496	0.969667	0.975667
2.498	1.007	1.00567		2.498	0.972667	0.971
2.5	1.00733	1.00433		2.5	0.967333	0.970667
2.502	1.00533	1.00367		2.502	0.969667	0.969333
2.504	1.00833	1.003		2.504	0.97	0.973
2.506	1.00767	1.00133		2.506	0.971333	0.972333
2.508	1.007	1.00333		2.508	0.970333	0.970667
2.51	1.00867	1.00433		2.51	0.97	0.974
2.512	1.007	1.00333		2.512	0.971	0.97
2.514	1.00733	1.00133		2.514	0.969	0.972667
2.516	1.00633	1.00633		2.516	0.971667	0.971667
2.518	1.00867	1.00233		2.518	0.967667	0.971333
2.52	1.007	1.004		2.52	0.969	0.972
2.522	1.00533	1.00467		2.522	0.97	0.970333
2.524	1.00567	1.00067		2.524	0.968	0.972667
2.526	1.00933	1.00733		2.526	0.967333	0.971333
2.528	1.008	1.003		2.528	0.972	0.975333
2.53	1.00467	0.999667		2.53	0.971	0.973333
2.532	1.00833	1.00433		2.532	0.971667	0.973333
2.534	1.00733	1.00467		2.534	0.974	0.973
2.536	1.00867	1.003		2.536	0.971333	0.972333
2.538	1.009	1.00333		2.538	0.974333	0.975333
2.54	1.00467	1.00533		2.54	0.973667	0.972667
2.542	1.003	1.003		2.542	0.970667	0.972
2.544	1.00733	1.00267		2.544	0.969333	0.973333
2.546	1.008	1.00133		2.546	0.972667	0.972
2.548	1.00533	1.00067		2.548	0.974667	0.972333
2.55	1.00733	0.999667		2.55	0.972333	0.973
2.552	1.007	1.00533		2.552	0.969667	0.974667
2.554	1.008	1.00467		2.554	0.971667	0.974667
2.556	1.007	1.00433		2.556	0.973667	0.971667
2.558	1.00633	1.00367		2.558	0.969	0.970667
2.56	1.00433	1.002		2.56	0.973333	0.971667
2.562	1.00433	1.00533		2.562	0.972667	0.971
2.564	1.006	1.00633		2.564	0.972	0.974
2.566	1.00633	1.00367		2.566	0.972667	0.972667
2.568	1.00767	1.00567		2.568	0.974333	0.975333
2.57	1.004	1.00467		2.57	0.972333	0.974667
2.572	1.009	1.001		2.572	0.971333	0.974667
2.574	1.00167	1.00233		2.574	0.973667	0.975
2.576	1.006	1.00333		2.576	0.972	0.974667
2.578	1.00833	1.00433		2.578	0.973	0.976667
2.58	1.00433	1.00267		2.58	0.973	0.973667
2.582	1.00933	1.00133		2.582	0.976667	0.974333
2.584	1.008	1.00333		2.584	0.974667	0.973
2.586	1.00467	1.00733		2.586	0.974333	0.971667
2.588	1.00533	1.00233		2.588	0.973333	0.972333
2.59	1.00567	1.00133		2.59	0.973667	0.975
2.592	1.00733	1.003		2.592	0.972333	0.975667
2.594	1.006	1.00567		2.594	0.972667	0.976667
2.596	1.005	1.00367		2.596	0.973333	0.972333
2.598	1.00833	1.00333		2.598	0.975667	0.975667
2.6	1.00733	1.00133		2.6	0.975	0.973667
2.602	1.006	1.00433		2.602	0.975667	0.975667
2.604	1.00567	1.00267		2.604	0.971	0.973333
2.606	1.00467	1.00367		2.606	0.977667	0.972333
2.608	1.006	1.004		2.608	0.970667	0.977
2.61	1.008	1.00367		2.61	0.973333	0.974667
2.612	1.006	1.003		2.612	0.974333	0.975
2.614	1.008	1.00567		2.614	0.976667	0.973667
2.616	1.005	1.005		2.616	0.973667	0.973
2.618	1.00467	1.002		2.618	0.975333	0.971333
2.62	1.00533	1.00067		2.62	0.973333	0.976
2.622	1.01033	1.00433		2.622	0.973667	0.975333
2.624	1.00833	1.00533		2.624	0.976	0.975333
2.626	1.00267	1.00267		2.626	0.976	0.978333
2.628	1.00533	1.00033		2.628	0.973	0.973667
2.63	1.00767	1.00133		2.63	0.975	0.975667
2.632	1.005	1.00167		2.632	0.975667	0.975333
2.634	1.00567	1.006		2.634	0.975667	0.972333
2.636	1.00667	1.00267		2.636	0.973333	0.974
2.638	1.006	1.002		2.638	0.976333	0.976667
2.64	1.00567	1.00033		2.64	0.974667	0.978
2.642	1.00833	1.00733		2.642	0.973	0.976
2.644	1.00567	1.001		2.644	0.976	0.975
2.646	1.00633	1.00367		2.646	0.975333	0.978667
2.648	1.007	1.002		2.648	0.976	0.975333
2.65	1.007	1.00067		2.65	0.973333	0.974
2.652	1.006	1.00467		2.652	0.976	0.976333
2.654	1.006	1.00167		2.654	0.973333	0.974333
2.656	1.00633	1.00433		2.656	0.976	0.974333
2.658	1.00767	1.00467		2.658	0.977	0.977
2.66	1.007	1.00133		2.66	0.978	0.976333
2.662	1.00733	1.00267		2.662	0.974667	0.978
2.664	1.007	1.00233		2.664	0.975667	0.975
2.666	1.00467	1.00767		2.666	0.977667	0.977
2.668	1.005	1.006		2.668	0.976333	0.973333
2.67	1.00733	1.00333		2.67	0.978	0.978
2.672	1.00733	1.00533		2.672	0.975667	0.977333
2.674	1.008	1.00233		2.674	0.975667	0.976667
2.676	1.008	1.00333		2.676	0.977667	0.977
2.678	1.00533	1.00233		2.678	0.974	0.974
2.68	1.00333	1.00433		2.68	0.978	0.98
2.682	1.00567	1.00333		2.682	0.977	0.973333
2.684	1.00667	1.002		2.684	0.973333	0.978
2.686	1.006	1.003		2.686	0.973	0.975667
2.688	1.00567	1.00433		2.688	0.977667	0.976333
2.69	1.003	1.004		2.69	0.978333	0.977667
2.692	1.005	1.00167		2.692	0.977333	0.975667
2.694	1.00367	1.00333		2.694	0.977333	0.978333
2.696	1.006	1.004		2.696	0.977667	0.979333
2.698	1.00467	1.00267		2.698	0.977333	0.979667
2.7	1.005	1.00267		2.7	0.976667	0.978333
2.702	1.00433	1.002		2.702	0.977	0.975
2.704	1.005	1.00267		2.704	0.979	0.975667
2.706	1.00533	1.00233		2.706	0.980333	0.977333
2.708	1.004	1.00133		2.708	0.977667	0.976
2.71	1.00633	1.003		2.71	0.978333	0.977
2.712	1.006	1.002		2.712	0.978	0.977333
2.714	1.00633	1.00433		2.714	0.977	0.978
2.716	1.00867	1.00067		2.716	0.979667	0.977
2.718	1.00433	1.00233		2.718	0.978	0.978667
2.72	1.00667	1.003		2.72	0.98	0.979333
2.722	1.00733	1.003		2.722	0.978	0.980333
2.724	1.00533	1.00133		2.724	0.979	0.978667
2.726	1.00333	1.00633		2.726	0.98	0.976667
2.728	1.007	1.00067		2.728	0.978333	0.976
2.73	1.003	1.002		2.73	0.978667	0.976667
2.732	1.007	1.00367		2.732	0.98	0.979
2.734	1.004	1.00467		2.734	0.978333	0.981333
2.736	1.005	1.001		2.736	0.978667	0.976667
2.738	1.00633	1.001		2.738	0.979667	0.980333
2.74	1.007	1.00433		2.74	0.979	0.982
2.742	1.008	1.00467		2.742	0.978333	0.978667
2.744	1.00633	1.003		2.744	0.975	0.979667
2.746	1.00433	1.00167		2.746	0.977333	0.980333
2.748	1.00267	1.00467		2.748	0.977	0.976667
2.75	1.00167	1.00567		2.75	0.978667	0.983
2.752	1.00467	1.00367		2.752	0.979	0.978
2.754	1.00467	1.003		2.754	0.977333	0.978667
2.756	1.00533	1.00633		2.756	0.979333	0.978333
2.758	1.006	1.00567		2.758	0.978667	0.977
2.76	1.00867	1.00267		2.76	0.979667	0.977667
2.762	1.00533	1.00533		2.762	0.976333	0.978333
2.764	1.004	1.00067		2.764	0.978667	0.979
2.766	1.00533	1.00133		2.766	0.979667	0.976667
2.768	1.007	1.00133		2.768	0.979333	0.977667
2.77	1.00433	1.00367		2.77	0.98	0.977333
2.772	1.00567	1.00267		2.772	0.980333	0.979333
2.774	1.002	1.00533		2.774	0.980333	0.978667
2.776	1.00467	1.00167		2.776	0.978333	0.978667
2.778	1.00667	1.003		2.778	0.979	0.980333
2.78	1.00233	1.00367		2.78	0.983	0.981333
2.782	1.00667	0.999667		2.782	0.978667	0.976333
2.784	1.00467	1.001		2.784	0.979667	0.978667
2.786	1.00567	1.004		2.786	0.980667	0.978667
2.788	1.00433	1.00067		2.788	0.980333	0.977333
2.79	1.00733	1.001		2.79	0.978667	0.979333
2.792	1.00567	1.00433		2.792	0.980333	0.978667
2.794	1.006	1.005		2.794	0.98	0.978667
2.796	1.005	1.002		2.796	0.980667	0.979333
2.798	1.00667	1.001		2.798	0.978333	0.979667
2.8	1.00633	1.00167		2.8	0.978667	0.978333
2.802	1.004	1.00567		2.802	0.981667	0.979333
2.804	1.00267	1.00433		2.804	0.981333	0.979333
2.806	1.00433	1.00167		2.806	0.981333	0.981
2.808	1.002	1.00233		2.808	0.980333	0.977
2.81	1.00367	1.00033		2.81	0.980667	0.976
2.812	1.005	1.00433		2.812	0.982333	0.978333
2.814	1.00367	1.00067		2.814	0.981667	0.98
2.816	1.004	1.004		2.816	0.978	0.979
2.818	1.00133	1.00133		2.818	0.983333	0.977667
2.82	1.006	1.00167		2.82	0.981667	0.977
2.822	1.00367	1.005		2.822	0.98	0.98
2.824	1.00433	1.002		2.824	0.980333	0.98
2.826	1.004	1		2.826	0.980667	0.981
2.828	1.00333	1.00467		2.828	0.981333	0.98
2.83	1.004	1.004		2.83	0.983333	0.977667
2.832	1.00367	1.00067		2.832	0.981667	0.979
2.834	1.005	1.00367		2.834	0.983667	0.979
2.836	1.005	1.005		2.836	0.982333	0.978
2.838	1.003	1.00233		2.838	0.983	0.978667
2.84	1.00133	1.00167		2.84	0.981	0.981
2.842	1.00733	1.00333		2.842	0.985	0.982333
2.844	1.005	1.00333		2.844	0.98	0.977667
2.846	1.003	1.00433		2.846	0.983667	0.98
2.848	1.004	1.00167		2.848	0.981	0.980333
2.85	1.00267	1.00033		2.85	0.983667	0.980667
2.852	1.00667	1.00467		2.852	0.981333	0.981667
2.854	1.00133	1.00133		2.854	0.983667	0.981
2.856	1.00333	1.00433		2.856	0.982333	0.979333
2.858	1.00233	1.002		2.858	0.979667	0.98
2.86	1	1.00367		2.86	0.983	0.977333
2.862	1.003	1.00367		2.862	0.983667	0.981333
2.864	1.00167	1.006		2.864	0.982	0.980333
2.866	1.004	1.004		2.866	0.983333	0.98
2.868	1.00667	1.003		2.868	0.984	0.978667
2.87	1.00467	1.002		2.87	0.982	0.981667
2.872	1.00167	1.003		2.872	0.982	0.977
2.874	1.00533	1.002		2.874	0.983333	0.982667
2.876	1.00467	1.00433		2.876	0.981667	0.979
2.878	1.003	1.00467		2.878	0.983667	0.979
2.88	1.00567	1.00233		2.88	0.982667	0.981333
2.882	1.00567	1.00167		2.882	0.986333	0.980333
2.884	1.004	1.001		2.884	0.982	0.983333
2.886	1.007	1.00633		2.886	0.984333	0.98
2.888	1.00467	1.00067		2.888	0.984333	0.981
2.89	1.00367	1.003		2.89	0.984667	0.982667
2.892	1.00367	1.00267		2.892	0.984333	0.982333
2.894	1.00233	1.00333		2.894	0.982	0.980333
2.896	1.00467	1.00133		2.896	0.981667	0.981667
2.898	1.003	1.00333		2.898	0.983	0.981333
2.9	1.00367	1.00233		2.9	0.983333	0.982667
2.902	1.00333	1.00333		2.902	0.983667	0.980667
2.904	1.00367	1.00067		2.904	0.983333	0.982333
2.906	1.00467	1.00133		2.906	0.982667	0.981333
2.908	1.00333	1.002		2.908	0.983667	0.982333
2.91	1.00333	1.00067		2.91	0.985667	0.979
2.912	1.00267	1.00033		2.912	0.985667	0.981667
2.914	1.00233	1.00067		2.914	0.986667	0.984667
2.916	1.006	1.00333		2.916	0.984333	0.982667
2.918	1.001	1.00133		2.918	0.984333	0.980667
2.92	1.00467	1.00433		2.92	0.985667	0.983333
2.922	1.006	1.00133		2.922	0.984	0.981
2.924	1.003	1.00333		2.924	0.984333	0.983
2.926	1.00133	1.00167		2.926	0.981667	0.981
2.928	1.00333	1.003		2.928	0.987	0.981333
2.93	1.003	1.002		2.93	0.984333	0.98
2.932	1.00267	1.003		2.932	0.984	0.982
2.934	1.00267	1.002		2.934	0.985333	0.982667
2.936	1.00533	1.00333		2.936	0.985	0.983
2.938	1.00467	1.00167		2.938	0.985333	0.983667
2.94	1.00467	1.00033		2.94	0.984	0.980667
2.942	1.00233	1.004		2.942	0.982333	0.982
2.944	1.00433	1.004		2.944	0.984333	0.981
2.946	1.005	1.00267		2.946	0.985333	0.981667
2.948	1.006	1.002		2.948	0.986	0.984333
2.95	1.005	1.003		2.95	0.986	0.979667
2.952	1.00367	1.00467		2.952	0.981333	0.984333
2.954	1.00233	1.00433		2.954	0.984667	0.982
2.956	1.00367	1.001		2.956	0.986667	0.982
2.958	1.004	1.002		2.958	0.983333	0.985333
2.96	1.00367	1.00267		2.96	0.987333	0.982333
2.962	1.00333	1.002		2.962	0.988	0.982333
2.964	1.005	1.006		2.964	0.983333	0.982333
2.966	1.00367	1.00033		2.966	0.983667	0.983333
2.968	0.999667	1.003		2.968	0.986333	0.984
2.97	1.00233	1.00533		2.97	0.987	0.985
2.972	1.00367	1.00167		2.972	0.984333	0.982667
2.974	1.00333	1.00167		2.974	0.985667	0.986
2.976	1.00467	1.00067		2.976	0.985	0.986
2.978	1.00033	1.00233		2.978	0.986667	0.982667
2.98	1.004	1.00367		2.98	0.986667	0.983667
2.982	1.00233	1.003		2.982	0.987667	0.984
2.984	1.00067	1.002		2.984	0.985	0.984667
2.986	1.00433	1.00333		2.986	0.984333	0.985667
2.988	1.00267	1.00433		2.988	0.987667	0.984
2.99	1.00433	1.005		2.99	0.986333	0.985667
2.992	1.004	1.002		2.992	0.985333	0.980667
2.994	1.00233	1.00333		2.994	0.987333	0.985
2.996	1.00733	1.005		2.996	0.986333	0.983
2.998	1.004	0.999333		2.998	0.987333	0.985
3	1.003	1.00267		3	0.987667	0.985333
3.002	1.00267	1.00233		3.002	0.99	0.983
3.004	1.00033	1.00133		3.004	0.984667	0.983
3.006	1.005	1.00567		3.006	0.989333	0.985667
3.008	1.00367	1.00267		3.008	0.984	0.985333
3.01	1.00333	1.003		3.01	0.988	0.983333
3.012	1.00333	1.004		3.012	0.985667	0.985333
3.014	1.002	1.00333		3.014	0.986333	0.983
3.016	1.00333	1.003		3.016	0.987667	0.985667
3.018	1.00067	1.00167		3.018	0.985667	0.986
3.02	1.002	1.00033		3.02	0.985333	0.984667
3.022	1.00367	1.00133		3.022	0.987	0.985333
3.024	0.999667	1.00333		3.024	0.988333	0.987
3.026	1.002	1.002		3.026	0.987667	0.984
3.028	1.004	1.00333		3.028	0.987	0.985
3.03	1.00233	1.00133		3.03	0.985333	0.985
3.032	1.00267	1.00333		3.032	0.983333	0.983
3.034	1.00367	1.00167		3.034	0.987667	0.985
3.036	1.001	1.00333		3.036	0.986333	0.986667
3.038	1.004	1.00367		3.038	0.988	0.987667
3.04	1.002	1.00367		3.04	0.987	0.987
3.042	1.00233	1.00333		3.042	0.988667	0.985333
3.044	1.00267	0.999333		3.044	0.986333	0.985667
3.046	1.005	1.00767		3.046	0.986333	0.985333
3.048	1.002	1.00233		3.048	0.985	0.986333
3.05	1.003	1.00067		3.05	0.988333	0.985
3.052	1.00067	1		3.052	0.988	0.986333
3.054	1.00267	1.002		3.054	0.988	0.987
3.056	1.00267	1.00367		3.056	0.989	0.985667
3.058	1.00433	1.00133		3.058	0.988	0.986333
3.06	1.001	1.00067		3.06	0.987333	0.986
3.062	1.00467	1.00333		3.062	0.989333	0.989
3.064	1.002	1.005		3.064	0.986667	0.984
3.066	1.00233	1.00433		3.066	0.986333	0.983333
3.068	1.00267	1.00133		3.068	0.988	0.988667
3.07	1.001	1.00233		3.07	0.989	0.985667
3.072	1.004	1.001		3.072	0.988667	0.989
3.074	1.00033	1.003		3.074	0.990667	0.985333
3.076	1.00333	0.999667		3.076	0.988667	0.988667
3.078	1.00233	1		3.078	0.987333	0.986667
3.08	1.004	1.00367		3.08	0.987	0.988333
3.082	1.00133	1.00467		3.082	0.990333	0.984
3.084	1.00467	1.00267		3.084	0.986667	0.988667
3.086	1.00067	1.00133		3.086	0.989333	0.985667
3.088	1.00233	1.002		3.088	0.988667	0.988667
3.09	1.002	1.00367		3.09	0.99	0.985667
3.092	1.00167	1.001		3.092	0.989333	0.985667
3.094	1.00267	1.00233		3.094	0.989	0.985
3.096	1.00367	1.003		3.096	0.989333	0.986
3.098	1.00133	0.999667		3.098	0.988	0.987333
3.1	1.00067	1.00433		3.1	0.989667	0.986
3.102	1.00233	1.003		3.102	0.987	0.987
3.104	1.004	1.00367		3.104	0.989667	0.987667
3.106	1.00433	1.00433		3.106	0.992667	0.987333
3.108	1.00233	1.00467		3.108	0.988667	0.986
3.11	1.002	1.003		3.11	0.988667	0.987
3.112	1.00033	1.00233		3.112	0.989333	0.989333
3.114	1.00133	1.003		3.114	0.989333	0.988333
3.116	1.004	1.00167		3.116	0.987667	0.987333
3.118	1.00367	1.003		3.118	0.991667	0.989
3.12	1.001	1.00233		3.12	0.990333	0.987667
3.122	1.00233	1.00433		3.122	0.989667	0.986667
3.124	1.004	1.00467		3.124	0.988	0.988667
3.126	1.004	1.00233		3.126	0.990667	0.986667
3.128	1.00033	1.00267		3.128	0.991333	0.986
3.13	1.00167	1.001		3.13	0.988333	0.986333
3.132	1.003	1.00067		3.132	0.989333	0.989667
3.134	1.00233	1.00067		3.134	0.992	0.990333
3.136	1.00233	1.00133		3.136	0.99	0.989333
3.138	1.00133	1.00367		3.138	0.989333	0.989667
3.14	1.00367	1.00233		3.14	0.989667	0.989667
3.142	1.00133	1.003		3.142	0.990667	0.988
3.144	1.00167	1.00167		3.144	0.989	0.99
3.146	1.00333	1.00167		3.146	0.990333	0.988333
3.148	1.001	1.005		3.148	0.992667	0.989333
3.15	1.00433	1.00367		3.15	0.989667	0.988
3.152	1.00333	1.00267		3.152	0.989	0.988333
3.154	1.00133	1.003		3.154	0.99	0.985667
3.156	1.00133	1.00367		3.156	0.992333	0.99
3.158	1.00133	1.003		3.158	0.991333	0.986333
3.16	1.00167	1.00267		3.16	0.991667	0.989333
3.162	1.004	1.00133		3.162	0.991333	0.989333
3.164	0.999667	1.00267		3.164	0.991333	0.990667
3.166	1.00233	1.00433		3.166	0.989	0.991
3.168	1.002	1.00167		3.168	0.992667	0.990333
3.17	1.00367	1.00267		3.17	0.991333	0.990333
3.172	1.00267	1.00033		3.172	0.989	0.99
3.174	1.003	1.00133		3.174	0.989667	0.988333
3.176	1.00133	1.003		3.176	0.991667	0.988
3.178	1.00033	1		3.178	0.991333	0.989667
3.18	1.00267	1.00367		3.18	0.991667	0.991667
3.182	1.00133	1.002		3.182	0.990333	0.990333
3.184	1.00067	1.00133		3.184	0.99	0.989333
3.186	1.00167	1.00233		3.186	0.989667	0.989333
3.188	1.003	1.00233		3.188	0.989667	0.989333
3.19	1.00433	1.00233		3.19	0.988	0.987
3.192	1.003	1.003		3.192	0.989667	0.988333
3.194	1.00233	1.00233		3.194	0.991667	0.988
3.196	1.00033	1.00133		3.196	0.990667	0.990333
3.198	1.00167	1		3.198	0.991333	0.989333
3.2	1.003	1.00167		3.2	0.992	0.990667
3.202	1.001	1.00033		3.202	0.988667	0.989333
3.204	1.00233	1.00267		3.204	0.989333	0.991
3.206	1.00133	1.002		3.206	0.992	0.991
3.208	1.00133	1.002		3.208	0.988667	0.993333
3.21	1.002	1.00133		3.21	0.992667	0.988333
3.212	1.00167	1.001		3.212	0.990667	0.990667
3.214	1.002	1.00367		3.214	0.989333	0.990333
3.216	1.00033	1.00233		3.216	0.990333	0.991
3.218	0.997667	1.00167		3.218	0.991667	0.989333
3.22	1.002	1.003		3.22	0.993	0.988
3.222	1.00067	1.00267		3.222	0.991333	0.990667
3.224	0.999	1.00067		3.224	0.990667	0.989
3.226	0.999333	1.00233		3.226	0.992667	0.991667
3.228	0.999667	1.004		3.228	0.990667	0.988667
3.23	1.004	1.00033		3.23	0.992	0.991
3.232	1.002	1.00267		3.232	0.989333	0.989333
3.234	1.002	1.001		3.234	0.993	0.991
3.236	1.00233	1.001		3.236	0.990333	0.988667
3.238	1.00133	1.00367		3.238	0.993	0.990667
3.24	1.00167	1.00267		3.24	0.99	0.989667
3.242	0.999	1.002		3.242	0.991667	0.989667
3.244	0.998333	1.00133		3.244	0.994	0.987667
3.246	1.002	1.003		3.246	0.991333	0.990667
3.248	1.00167	1.00233		3.248	0.993333	0.991
3.25	1.003	1.002		3.25	0.993667	0.991
3.252	1.00067	1.002		3.252	0.992	0.990333
3.254	1	1.00133		3.254	0.992	0.991
3.256	1.00167	1.002		3.256	0.990667	0.991333
3.258	0.999667	1.001		3.258	0.993	0.993
3.26	1.001	1.002		3.26	0.990667	0.990667
3.262	1.00133	1		3.262	0.992333	0.992333
3.264	1.00067	1.003		3.264	0.994	0.99
3.266	1	1.00067		3.266	0.991333	0.991333
3.268	1.00033	1.00333		3.268	0.993	0.990333
3.27	1.00333	1.00133		3.27	0.993333	0.989667
3.272	1.00367	1.00367		3.272	0.991	0.991
3.274	0.999	1.00233		3.274	0.990667	0.989333
3.276	1.001	1.00233		3.276	0.991333	0.993333
3.278	1.00067	1.002		3.278	0.991667	0.988667
3.28	1.00233	1.00133		3.28	0.993	0.990667
3.282	0.999	1.00133		3.282	0.993	0.99
3.284	1.00167	1.00333		3.284	0.994	0.991333
3.286	1.00167	1.00367		3.286	0.990667	0.990667
3.288	0.999333	1.00167		3.288	0.991333	0.99
3.29	1.00033	1.00333		3.29	0.995333	0.989667
3.292	0.999667	1.002		3.292	0.993333	0.992
3.294	1.002	1.00167		3.294	0.991333	0.993333
3.296	1.00033	1.00233		3.296	0.992333	0.989667
3.298	1.00233	1.003		3.298	0.992	0.992
3.3	1.001	1.00333		3.3	0.994	0.991
3.302	1.00367	1.00233		3.302	0.991667	0.992333
3.304	1.00167	1.001		3.304	0.991667	0.991333
3.306	1.00133	1.00433		3.306	0.992667	0.991667
3.308	1.00067	1.00233		3.308	0.991	0.990667
3.31	1.003	0.999333		3.31	0.994667	0.99
3.312	1.00167	1.001		3.312	0.990667	0.992333
3.314	1.00133	1.00133		3.314	0.994333	0.991333
3.316	1.00133	1.00067		3.316	0.993333	0.995333
3.318	0.998667	1.003		3.318	0.992333	0.993333
3.32	1.002	1.00133		3.32	0.991667	0.990667
3.322	1.00233	1.00067		3.322	0.992	0.993
3.324	1.00233	1.00033		3.324	0.992	0.99
3.326	1.001	1.00233		3.326	0.992667	0.992
3.328	1.001	1.001		3.328	0.993667	0.991333
3.33	1.00367	0.999667		3.33	0.993667	0.992
3.332	1.00033	1.002		3.332	0.993333	0.992667
3.334	1.00233	1.00167		3.334	0.992333	0.992667
3.336	0.999667	1.001		3.336	0.991667	0.992
3.338	1.002	1.002		3.338	0.993	0.992667
3.34	1.001	1.002		3.34	0.994667	0.989667
3.342	0.997333	0.999667		3.342	0.992667	0.992333
3.344	0.999333	1.00033		3.344	0.993667	0.993
3.346	1.00167	1.00033		3.346	0.994	0.99
3.348	0.999333	1.00267		3.348	0.992	0.991
3.35	0.997333	1.001		3.35	0.993333	0.99
3.352	1	1.00133		3.352	0.993333	0.991667
3.354	1.00033	1.00033		3.354	0.992667	0.993667
3.356	1.00167	1.00067		3.356	0.992667	0.991333
3.358	1.001	1.00033		3.358	0.992	0.991667
3.36	1.00133	1.002		3.36	0.993	0.992333
3.362	1.004	1.00167		3.362	0.992667	0.992
3.364	1.00033	1		3.364	0.993333	0.991333
3.366	1.00067	1.00267		3.366	0.992667	0.991667
3.368	1.00233	1.00233		3.368	0.995	0.992
3.37	1.001	1.00067		3.37	0.993333	0.992
3.372	1.00167	1.00333		3.372	0.993	0.99
3.374	0.999333	0.999333		3.374	0.993667	0.99
3.376	1.001	1.002		3.376	0.995333	0.993
3.378	1.001	1.00167		3.378	0.993	0.992
3.38	1.00133	1		3.38	0.995667	0.993667
3.382	1.00067	0.999667		3.382	0.993	0.993
3.384	1	1.00033		3.384	0.991333	0.992333
3.386	0.999333	1.003		3.386	0.993333	0.994667
3.388	1.00233	1.00033		3.388	0.993667	0.993
3.39	1	1.00167		3.39	0.992667	0.992
3.392	1.00167	1.002		3.392	0.994	0.992
3.394	0.999667	1.00267		3.394	0.995	0.99
3.396	1.002	1.00133		3.396	0.994	0.993667
3.398	1.00333	1.00067		3.398	0.994333	0.993
3.4	1.00167	1.002		3.4	0.994	0.993
3.402	1.00233	0.999		3.402	0.994667	0.993667
3.404	1.002	1		3.404	0.992333	0.994667
3.406	1.002	1.001		3.406	0.992333	0.992333
3.408	1.00133	0.999		3.408	0.991667	0.993667
3.41	0.999	1.002		3.41	0.994333	0.994
3.412	1.002	1		3.412	0.993	0.993667
3.414	1.00167	1.00333		3.414	0.994	0.994333
3.416	1.00133	0.999333		3.416	0.992333	0.993667
3.418	0.998667	1.00067		3.418	0.992	0.994333
3.42	1.00133	1.002		3.42	0.995333	0.996333
3.422	1.00233	1.00133		3.422	0.993333	0.994
3.424	1.001	0.999333		3.424	0.994	0.994
3.426	1.00033	1.00033		3.426	0.994333	0.993667
3.428	1	1		3.428	0.994	0.993
3.43	1.003	1.00033		3.43	0.994667	0.995
3.432	1.002	1.00167		3.432	0.992333	0.994333
3.434	1.00233	1.00067		3.434	0.994	0.993333
3.436	1.00333	1		3.436	0.994333	0.993333
3.438	1	1.00233		3.438	0.993	0.995333
3.44	1.001	1.00133		3.44	0.994333	0.993333
3.442	1.002	1.00133		3.442	0.992333	0.992667
3.444	1.00267	1		3.444	0.997	0.993333
3.446	1.00033	1.00167		3.446	0.995	0.992667
3.448	1.00033	1		3.448	0.996	0.993333
3.45	1.00067	1.00067		3.45	0.993333	0.994
3.452	1.00267	1.00133		3.452	0.992333	0.991667
3.454	1.00067	1.00167		3.454	0.993667	0.995667
3.456	0.999667	0.997333		3.456	0.996	0.994667
3.458	1.00167	0.999667		3.458	0.995667	0.994333
3.46	1.00033	1.00033		3.46	0.995333	0.990667
3.462	1.00067	1.00133		3.462	0.995333	0.993333
3.464	1.00067	1.00233		3.464	0.995667	0.995333
3.466	1	0.999333		3.466	0.992	0.994
3.468	1.001	0.999		3.468	0.994333	0.991667
3.47	1.00067	1.00033		3.47	0.994333	0.995333
3.472	1.00167	1		3.472	0.994667	0.994
3.474	0.999667	1.00233		3.474	0.993333	0.994333
3.476	1.00167	1.00333		3.476	0.995333	0.995333
3.478	1	0.999667		3.478	0.995	0.995333
3.48	1.003	1.00167		3.48	0.993333	0.993
3.482	1.002	1.001		3.482	0.997	0.993667
3.484	1.00333	1.002		3.484	0.995	0.995
3.486	1.00033	1.002		3.486	0.992667	0.996667
3.488	0.999333	1.00233		3.488	0.994667	0.992
3.49	1	0.999333		3.49	0.994667	0.993667
3.492	0.999667	1.00033		3.492	0.995333	0.994333
3.494	1.00167	0.998667		3.494	0.993667	0.992333
3.496	0.999333	0.999333		3.496	0.994333	0.996333
3.498	1.00067	1.00233		3.498	0.994667	0.994
3.5	1.00167	0.999667		3.5	0.994667	0.996667
3.502	0.999667	1		3.502	0.995333	0.996333
3.504	1.003	1.002		3.504	0.994667	0.994
3.506	0.999667	1.00267		3.506	0.993333	0.993667
3.508	1.002	1.00133		3.508	0.992667	0.995333
3.51	1	0.999333		3.51	0.992	0.994333
3.512	1.00233	1.00033		3.512	0.999333	0.996
3.514	1.001	1.003		3.514	0.992333	0.995333
3.516	1	1.00133		3.516	0.994333	0.996333
3.518	1.00067	1		3.518	0.993	0.993667
3.52	1.00067	0.999333		3.52	0.995333	0.993667
3.522	0.999333	1.00233		3.522	0.997333	0.993667
3.524	1.001	1.00133		3.524	0.995333	0.994
3.526	1.00033	1.002		3.526	0.993667	0.995667
3.528	1.001	1.001		3.528	0.995667	0.995333
3.53	1.00067	1.001		3.53	0.994667	0.994333
3.532	1.002	1		3.532	0.997333	0.995
3.534	1.00067	1.00267		3.534	0.996667	0.996
3.536	1.00033	1.00333		3.536	0.993	0.995333
3.538	0.999667	0.999333		3.538	0.994667	0.995333
3.54	0.998333	1.001		3.54	0.997667	0.994667
3.542	0.999333	0.999667		3.542	0.995	0.995
3.544	1	0.999333		3.544	0.993	0.994333
3.546	1	1.00033		3.546	0.995333	0.995
3.548	1.00033	1		3.548	0.997	0.996667
3.55	0.999	0.997		3.55	0.992	0.994667
3.552	1.001	1.00067		3.552	0.995667	0.995333
3.554	1.00033	0.999667		3.554	0.994333	0.996
3.556	1.00033	1.001		3.556	0.996333	0.994667
3.558	1.00033	1.003		3.558	0.996	0.996667
3.56	1.00133	1.00033		3.56	0.994667	0.996667
3.562	1.001	1.00067		3.562	0.996333	0.996667
3.564	1.00033	1.00133		3.564	0.997333	0.993667
3.566	1.00033	0.999333		3.566	0.997	0.993667
3.568	1.00067	1.00033		3.568	0.998	0.994333
3.57	1.00033	1.00133		3.57	0.995	0.995
3.572	1.00033	1.00067		3.572	0.997333	0.996
3.574	0.999	0.999667		3.574	0.996333	0.997333
3.576	1	1.00233		3.576	0.997	0.995
3.578	0.999	1.001		3.578	0.995667	0.995333
3.58	0.999333	1.001		3.58	0.995667	0.993667
3.582	0.999	0.999667		3.582	0.995667	0.994667
3.584	1	1.002		3.584	0.995667	0.996
3.586	1.00033	1.00267		3.586	0.998	0.996
3.588	1.00233	1.00033		3.588	0.995	0.995667
3.59	1.00167	1.00133		3.59	0.994333	0.996667
3.592	1.00233	1.00133		3.592	0.996	0.996333
3.594	1.00067	1.00033		3.594	0.996667	0.996667
3.596	0.999333	1		3.596	0.997	0.994667
3.598	1.00067	1.00267		3.598	0.997667	0.996
3.6	1.00067	1.00133		3.6	0.996333	0.995
3.602	1.001	1.00033		3.602	0.997333	0.997333
3.604	1.00233	0.999		3.604	0.996	0.994667
3.606	1.00033	1.002		3.606	0.995333	0.996333
3.608	1.00133	1.00133		3.608	0.998	0.998667
3.61	1.00267	1.00267		3.61	0.997333	0.995667
3.612	1.00167	1.00133		3.612	0.995333	0.996
3.614	0.999333	1.00067		3.614	0.997667	0.996
3.616	1.00133	0.999		3.616	0.995	0.995
3.618	1.00233	1.00133		3.618	0.996333	0.997
3.62	0.999	1.00067		3.62	0.998	0.997667
3.622	1	1.00067		3.622	0.998667	0.995667
3.624	1.00033	0.999667		3.624	0.997	0.994333
3.626	1.001	1		3.626	0.997333	0.994333
3.628	1.00033	1.00133		3.628	0.997333	0.997
3.63	1.002	1.00033		3.63	0.996333	0.996333
3.632	1.00233	1.00267		3.632	0.997667	0.995
3.634	0.997667	0.999667		3.634	0.997667	0.996
3.636	0.998333	1.001		3.636	0.995667	0.995333
3.638	1.00033	1.001		3.638	0.997333	0.997
3.64	1.00033	0.998333		3.64	0.998667	0.999667
3.642	1.001	1.002		3.642	0.995	0.997
3.644	1	1.00033		3.644	0.996333	0.997
3.646	1.00067	0.999		3.646	0.997333	0.996
3.648	1.00267	1.00267		3.648	0.997	0.997333
3.65	0.999667	1.00167		3.65	0.999	0.996667
3.652	1.00133	1		3.652	0.996667	0.997
3.654	1.001	1.001		3.654	0.998333	0.997333
3.656	1.00233	0.999667		3.656	0.997333	0.996333
3.658	1.00033	1.002		3.658	0.995667	0.997667
3.66	0.998667	0.998333		3.66	0.997	0.996333
3.662	1.001	1		3.662	0.997667	0.997333
3.664	0.998667	0.999667		3.664	0.997	0.996667
3.666	0.998	1.00133		3.666	0.998333	0.994
3.668	1.00167	0.999667		3.668	0.996667	0.997667
3.67	0.999	0.999667		3.67	0.998667	0.997667
3.672	1.00167	1.00167		3.672	1.00033	0.995
3.674	1.00033	1.002		3.674	0.997667	0.996
3.676	0.998333	1.00067		3.676	1.00067	0.997667
3.678	0.997667	0.999333		3.678	0.998333	0.997
3.68	1.002	1.001		3.68	0.995333	0.996333
3.682	1.00067	1.001		3.682	0.998	0.995667
3.684	1.00067	1.00033		3.684	0.999	0.999667
3.686	0.997667	1.001		3.686	0.997	0.996
3.688	1	0.999667		3.688	0.996667	0.995
3.69	1	1		3.69	0.997333	0.997667
3.692	1.003	1.00267		3.692	0.998667	0.995667
3.694	1.00067	1.00167		3.694	1	0.998667
3.696	0.998333	0.999667		3.696	0.998333	0.997667
3.698	1.00233	1		3.698	0.997667	0.996333
3.7	1.002	1		3.7	0.998333	0.999667
3.702	1.00267	1.00133		3.702	0.998333	0.996
3.704	1.00133	1.00133		3.704	0.997333	0.998
3.706	0.997667	0.998333		3.706	0.997333	0.996
3.708	1.00133	1.00067		3.708	0.998	0.998667
3.71	1.00033	1.00233		3.71	0.996667	0.996333
3.712	1.00033	1.002		3.712	0.997667	1.00033
3.714	0.999333	1		3.714	1	0.997
3.716	0.998667	1.001		3.716	0.998667	0.996333
3.718	0.999333	1.001		3.718	0.996	0.997333
3.72	1.00167	1.00067		3.72	0.998333	0.999
3.722	0.999667	1.00067		3.722	0.997	0.996667
3.724	1.00233	1.00167		3.724	0.998	0.998667
3.726	1.00067	1.001		3.726	0.998667	0.996333
3.728	1.00067	1.002		3.728	0.996	0.998333
3.73	1.00133	1.00133		3.73	0.998	0.997667
3.732	1.001	1.002		3.732	0.998667	0.998
3.734	0.999667	1.001		3.734	0.997333	0.995667
3.736	0.999667	1.00033		3.736	1.00033	0.997667
3.738	0.999667	1.00267		3.738	0.998333	0.996667
3.74	1.002	0.999667		3.74	0.999	0.997667
3.742	1.00133	1.00133		3.742	0.999333	0.999333
3.744	1.00033	1.00067		3.744	0.997667	0.996
3.746	1.00067	1.00067		3.746	0.997667	0.998
3.748	0.999	1		3.748	0.998	0.998333
3.75	1.00033	1.002		3.75	0.997333	0.999667
3.752	1.00133	1.00067		3.752	0.999333	0.998667
3.754	1.001	1		3.754	0.998	0.998333
3.756	1.00067	0.999667		3.756	0.997667	0.999333
3.758	1	1.00067		3.758	0.999	0.997667
3.76	1.001	1.00133		3.76	0.998	0.999333
3.762	1.00167	1.00233		3.762	0.998333	0.997333
3.764	1	1.00067		3.764	0.997	0.996667
3.766	1	1.00067		3.766	1.00067	0.998667
3.768	1.001	1.00167		3.768	0.997333	0.997
3.77	1.001	1.00133		3.77	0.999333	0.997333
3.772	1.00233	1.00133		3.772	0.996333	0.998667
3.774	1.00067	1.00033		3.774	1.00067	0.996667
3.776	0.998333	1.001		3.776	0.999	0.996667
3.778	1.00167	1.00067		3.778	0.998333	0.998
3.78	1.00033	1.002		3.78	0.997333	0.999
3.782	1.00033	0.999333		3.782	0.999667	0.998667
3.784	1	1		3.784	0.997	0.996667
3.786	1	1.00033		3.786	0.999333	1.00033
3.788	1.00033	0.999		3.788	0.999	0.998333
3.79	1.00067	0.999333		3.79	0.999	1.00033
3.792	0.999333	0.998		3.792	1.00033	0.998333
3.794	1.00033	0.999667		3.794	0.998667	0.997333
3.796	1.00133	1.00233		3.796	0.999	0.997
3.798	1.00033	1.00133		3.798	0.999	0.998667
3.8	1.002	1.002		3.8	0.998667	0.998667
3.802	1	1.00133		3.802	0.999	0.999
3.804	1.00067	1.001		3.804	0.998667	0.999
3.806	1.00133	0.999667		3.806	0.999333	0.997667
3.808	0.999667	1.00167		3.808	1	0.998667
3.81	1.00267	0.999		3.81	1.00033	0.999
3.812	0.999333	1.001		3.812	0.998667	0.998
3.814	0.999667	1.00167		3.814	0.998333	0.999333
3.816	0.999	0.999667		3.816	0.999667	0.996333
3.818	1.00067	1.00233		3.818	1	0.998667
3.82	1.00067	1.00033		3.82	0.999333	0.999333
3.822	0.999667	1.00067		3.822	1.00033	0.997667
3.824	1.00333	0.999667		3.824	0.997667	0.997667
3.826	0.999333	0.998667		3.826	1	0.998333
3.828	0.999667	1.00133		3.828	0.999333	0.998333
3.83	1.00133	1.001		3.83	0.999	0.996333
3.832	1.003	1.00067		3.832	0.998333	0.998333
3.834	1	0.999667		3.834	1.001	0.998667
3.836	1.00167	1.00067		3.836	1	1.00133
3.838	1.00033	0.999333		3.838	0.998667	0.998667
3.84	0.999333	1.002		3.84	1.00067	0.998333
3.842	1.00167	1.00033		3.842	0.999667	0.997
3.844	0.999667	1.00167		3.844	0.999	0.996333
3.846	1	0.999667		3.846	1	0.998
3.848	1.00067	1.001		3.848	0.999667	0.999
3.85	1.00167	0.999		3.85	0.998667	1.00067
3.852	1.001	1.00067		3.852	1	0.998667
3.854	1.002	1.00033		3.854	1	0.999333
3.856	1.001	1.00133		3.856	0.997667	0.998667
3.858	1.00033	1.00267		3.858	1.001	0.998667
3.86	0.997667	1.00233		3.86	0.999667	0.997333
3.862	1.00033	1.00067		3.862	1.00167	0.999
3.864	1.002	1.00033		3.864	1.00133	1.00133
3.866	0.998667	0.999667		3.866	1	1.00033
3.868	1.00133	1.00067		3.868	0.999667	0.999
3.87	0.999	1.001		3.87	1	0.998667
3.872	1.00033	1		3.872	0.999667	0.998
3.874	1.00033	1.00067		3.874	0.998667	1.00033
3.876	1.00067	1.00267		3.876	1.00067	0.999667
3.878	1.00067	1.00133		3.878	0.999667	0.999
3.88	0.999	1.001		3.88	1.00033	0.999
3.882	1.00067	1.00133		3.882	0.999	0.999
3.884	0.999667	0.998333		3.884	0.998667	0.998667
3.886	1.00133	0.999		3.886	0.998	0.998
3.888	1.00133	1.00033		3.888	1	0.998
3.89	0.998333	1.00133		3.89	1.003	0.999333
3.892	0.999333	1		3.892	1	1.00033
3.894	1	0.999		3.894	0.997667	0.999333
3.896	1.00033	1.00167		3.896	1.00033	0.997333
3.898	1.00033	0.999667		3.898	0.999667	1.001
3.9	1.00033	0.999667		3.9	1.00167	0.998667
3.902	1.00033	1.00167		3.902	1.001	0.999667
3.904	0.999667	0.999		3.904	1.00033	0.999333
3.906	0.999	1.002		3.906	1.00133	0.998333
3.908	1.001	1.001		3.908	1.003	0.999
3.91	0.998667	0.999		3.91	1.00133	0.999667
3.912	1.00133	0.999		3.912	1.00067	1
3.914	1.00033	0.999		3.914	1.00133	1
3.916	0.998667	1.00333		3.916	1.00067	1.00033
3.918	0.999333	0.998667		3.918	1.00267	0.999667
3.92	1	1.00333		3.92	0.999667	0.999
3.922	1	1.00067		3.922	0.998667	0.998667
3.924	1.001	1		3.924	1.00033	0.999667
3.926	0.999	1		3.926	1.00233	0.998667
3.928	1.00033	1.00033		3.928	1.00133	0.999667
3.93	1.001	0.999667		3.93	1	1.00133
3.932	0.998667	1.00133		3.932	0.997667	1.001
3.934	1.00133	1.002		3.934	1.00267	0.999667
3.936	1.00267	0.999667		3.936	1.001	1.001
3.938	1	0.999667		3.938	1.00233	0.997667
3.94	1.00233	1		3.94	1.00133	0.998333
3.942	1.00067	0.999667		3.942	1.00233	1
3.944	1.00067	1.00033		3.944	1	0.999333
3.946	0.999667	1.00067		3.946	1.00067	1.00067
3.948	1.00133	0.999333		3.948	1.00033	1
3.95	1.001	1.00067		3.95	1.00067	1.00133
3.952	1.00033	0.998		3.952	0.999667	1.00233
3.954	1.00133	1.00067		3.954	1.00167	0.999
3.956	0.999333	0.999667		3.956	0.999667	0.999
3.958	0.999	1.00067		3.958	1.00233	0.999667
3.96	1.00133	1.00167		3.96	0.997667	1.001
3.962	1.001	1		3.962	0.999333	0.999667
3.964	1.00133	1.00067		3.964	1.00033	1.00033
3.966	1.001	1		3.966	1.001	0.999667
3.968	0.998667	1.00133		3.968	1.00133	1.00233
3.97	1.002	1		3.97	1.00233	1
3.972	0.999	1.002		3.972	0.999667	1
3.974	1.00133	1.00033		3.974	1.00067	0.998667
3.976	1.001	1.001		3.976	1.00033	0.999
3.978	0.999	1		3.978	0.998667	1
3.98	1.001	0.999667		3.98	1.00067	0.999333
3.982	0.999667	1.00233		3.982	1.001	0.999333
3.984	1.001	1		3.984	1.00033	1
3.986	0.999	1.001		3.986	1.00167	1.00167
3.988	1.00167	1.00133		3.988	1	0.999667
3.99	0.999	1.00067		3.99	1	1.00133
3.992	1.00067	0.999		3.992	1.001	0.999333
[truncated: 782 more rows]
