# Supplementary material for: Molecular insights into the effect of 1,6-hexanediol on FUS phase separation
Source: EMBO J. 2025 Apr 25;44(10):2725–40. doi: 10.1038/s44318-025-00431-2 (PMC12084347; doi:10.1038/s44318-025-00431-2)
Supplement: Supplementary file 7 — Source data Fig. 5 [file 44318_2025_431_MOESM7_ESM.zip › Figure 5/5B/5B.xlsx]

## Sheet: 工作表1
Averaged intrachain contacts from atomistic simulations of LC single-chain
Without additve
0	0	0	0	0	0.507306	0.125479	0.379726	0.170046	0.0244749	0.0769863	0.08621	0.0447489	0.0752511	0.0146119	0.0189954	0.0542466	0.036895	0.043105	0.0453881	0.0241096	0.00794521	0.0246575	0.010411	0.0242922	0.0342466	0.0922375	0.063379	0.0292237	0.01379	0.125023	0.0176256	0.0308676	0.0456621	0.222374	0.135342	0.129589	0.188037	0.0649315	0.0612785	0.0554338	0.0414612	0.0331507	0.0246575	0.00885845	0.0954338	0.0530594	0.0410046	0.0390868	0.27379
0	0	0	0	0	0	0.268858	0.434886	0.163288	0.0150685	0.0252055	0.0394521	0.0401827	0.0369863	0.00812785	0.00876712	0.0412785	0.0117808	0.0105936	0.0127854	0.00648402	0.00374429	0.00684931	0.0666667	0.0991781	0.0259361	0.0462101	0.0399087	0.0234703	0.00639269	0.0707763	0.00666667	0.0314155	0.0056621	0.0582648	0.0413699	0.0741553	0.0781735	0.090137	0.0169863	0.0347945	0.00401826	0.00712329	0.0172603	0.000821918	0.0172603	0.00748858	0.0211872	0.00109589	0.0273973
0	0	0	0	0	0	0	0.73032	0.265114	0.0307763	0.0485845	0.0646575	0.0628311	0.070137	0.0390868	0.0308676	0.0628311	0.016621	0.0324201	0.0213699	0.010411	0.00383562	0.00639269	0.0303196	0.221187	0.0452968	0.0658447	0.052968	0.0320548	0.00639269	0.0626484	0.0195434	0.073242	0.0199087	0.0946119	0.0247489	0.00849315	0.0107763	0.0232877	0.00319635	0.0316895	0.0147945	0.0189954	0.0086758	0.0030137	0.0156164	0.0288584	0.0176256	0.000273973	0.0165297
0	0	0	0	0	0	0	0	0.909406	0.141826	0.232877	0.162557	0.0593607	0.105114	0.0652968	0.0757991	0.240913	0.169132	0.109406	0.100913	0.0273059	0.0152511	0.030411	0.0127854	0.150685	0.0569863	0.0367123	0.0760731	0.030137	0.013516	0.212968	0.00593607	0.06	0.0989041	0.0389954	0.0342466	0.0609132	0.069863	0.059726	0.00684932	0.0450228	0.010137	0.00365297	0.00164384	0.00273973	0.00273973	0.0268493	0.0120548	0.000456621	0.00429224
0	0	0	0	0	0	0	0	0	0.0326027	0.21379	0.113699	0.0404566	0.0268493	0.0224658	0.0232877	0.0939726	0.0288584	0.0252968	0.0157078	0.00146119	0.00191781	0.0030137	0.00401826	0.0804566	0.0326027	0.0248402	0.0168037	0.0473973	0.056621	0.273516	0.0086758	0.0524201	0.0973516	0.158813	0.0989954	0.02621	0.00593607	0.0126941	0.00109589	0.00328767	0.000273973	0.000182648	0.00182648	0.000273973	0.00136986	0.0246575	0.0100457	0.00246575	0.00429224
0.507306	0	0	0	0	0	0	0	0	0	0.457717	0.814886	0.253059	0.564566	0.233516	0.170502	0.342009	0.274247	0.139726	0.357169	0.0785388	0.0725114	0.086484	0.0542466	0.343014	0.120365	0.261918	0.254795	0.256895	0.086758	0.252694	0.096347	0.357626	0.173059	0.161279	0.0599087	0.04	0.063653	0.0213699	0.0086758	0.101735	0.0115068	0.00630137	0.00584475	0.00401826	0.00557078	0.0497717	0.0286758	0.0248402	0.0238356
0.125479	0.268858	0	0	0	0	0	0	0	0	0	0.487032	0.0996347	0.171233	0.0294977	0.0872146	0.165205	0.0580822	0.0186301	0.0255708	0.0206393	0.0244749	0.0175342	0.00840183	0.0831963	0.000547945	0.00200913	0.0847489	0.498813	0.274612	0.219543	0.00255708	0.103105	0.112603	0.0121461	0.0372603	0.00821918	0.0164384	0.00173516	0	0.00164384	0	0.00319635	9.13242e-05	0	0	0.0284932	0.00840183	0.00127854	0.0225571
0.379726	0.434886	0.73032	0	0	0	0	0	0	0	0	0	0.605388	0.465023	0.144018	0.247854	0.519817	0.131872	0.043105	0.0385388	0.0284018	0.0377169	0.0223744	0.00730594	0.0393607	0.0122374	0.0176256	0.0951598	0.10484	0.0582648	0.0445662	0.0578082	0.0440183	0.0286758	0.0371689	0.0141553	0.00319635	0.0284931	0.0115068	0.00283105	0.00328767	9.13242e-05	0.016347	0.000365297	0.000182648	9.13242e-05	0.0134247	0.0128767	9.13242e-05	0.0274886
0.170046	0.163288	0.265114	0.909406	0	0	0	0	0	0	0	0	0	0.528128	0.0711416	0.0463927	0.292877	0.0549772	0.0940639	0.0779909	0.0459361	0.0214612	0.0103196	0.00940639	1.31717	0.0390868	0.00858448	0.683653	0.458813	0.00794521	0.00520548	0.0190868	0.0623744	0.0140639	0.0445662	0.0479452	0.0515982	0.0361644	0.0635616	0.00794521	0.0409132	0.000273973	0.000913242	0.000365297	0.00109589	0.003379	0.0124201	0.00876712	0.00200913	0.0606393
0.0244749	0.0150685	0.0307763	0.141826	0.0326027	0	0	0	0	0	0	0	0	0	0.202557	0.0873059	0.2779	0.0272146	0.0269406	0.0421918	0.02	0.0192694	0.00712329	0.00438356	0.61032	0.00575342	0.00876712	0.0273973	0.0564384	0.0148858	0.00219178	0.0111416	0.0105023	0.0105023	0.0379909	0.0153425	0.00520548	0.0169863	0.0030137	0	0.029863	9.13242e-05	0.0209132	0	0.0052968	0.000273973	0.0152511	0.0432877	0.00210046	0.0458447
0.0769863	0.0252055	0.0485845	0.232877	0.21379	0.457717	0	0	0	0	0	0	0	0	0	0.376712	0.490776	0.0620091	0.112877	0.0598174	0.00575342	0.00456621	0.0123288	0.0210959	1.27909	0.0657534	0.0315982	0.0890411	0.0547032	0.0456621	0.00812785	0.00584475	0.0141553	0.00374429	0.0361644	0.02621	0.0119635	0.0361644	0.000547945	0	0.0357078	0.000547945	0.000273973	0	0.00182648	0	0.0632877	0.0200913	9.13242e-05	0.125388
0.08621	0.0394521	0.0646575	0.162557	0.113699	0.814886	0.487032	0	0	0	0	0	0	0	0	0	0.792694	0.12484	0.165753	0.0413699	0.00383562	0.0240183	0.0245662	0.0120548	0.178265	0.0225571	0.0150685	0.0613699	0.0760731	0.0124201	0.016621	0.0248402	0.126941	0.0424658	0.0886758	0.159087	0.128493	0.0109589	0.0179909	0.00109589	0.0357078	0.0030137	0.0265753	0.00292237	0.00666667	0.00557078	0.0821005	0.00767123	0.00273973	0.222192
0.0447489	0.0401827	0.0628311	0.0593607	0.0404566	0.253059	0.0996347	0.605388	0	0	0	0	0	0	0	0	0	0.0416438	0.0858447	0.0243836	0.00283105	0.000365297	0.00365297	0.00639269	0.0630137	0.0173516	0.012968	0.0336073	0.0149772	0.00611872	0.00785388	0.0102283	0.0218265	0.0514155	0.139361	0.133242	0.266027	0.246484	0.123653	0.00767123	0.400548	0.165753	0.333607	0.00146119	0.0284018	0.0026484	0.0217352	0.00858447	0.0125114	0.114612
0.0752511	0.0369863	0.070137	0.105114	0.0268493	0.564566	0.171233	0.465023	0.528128	0	0	0	0	0	0	0	0	0	1.04776	0.139452	0.11726	0.00995434	0.135434	0.254703	5.3316	0.0754338	0.238721	0.196986	0.192511	0.14758	0.0673059	0.0541552	0.326575	0.203927	0.348219	0.276164	0.128128	0.0592694	0.0650228	0.0260274	2.11854	0.111416	0.0628311	0.046484	0.0983562	0.0626484	0.177443	0.0260274	0.0307763	0.787306
0.0146119	0.00812785	0.0390868	0.0652968	0.0224658	0.233516	0.0294977	0.144018	0.0711416	0.202557	0	0	0	0	0	0	0	0	0	0.0148858	0.00127854	0.000639269	0.0153425	0.00356164	0.136164	0.00246575	0.0130594	0.00511416	0.0626484	0.0147945	0.0144292	0.0336073	0.0873059	0.0942466	0.209772	0.245936	0.0371689	0.0200913	0.0271233	0.00767123	0.128767	0.0940639	0.0388128	0.00721461	0.0379909	0.0265753	0.0778082	0.0627397	0.0409132	0.162557
0.0189954	0.00876712	0.0308676	0.0757991	0.0232877	0.170502	0.0872146	0.247854	0.0463927	0.0873059	0.376712	0	0	0	0	0	0	0	0	0	9.13242e-05	0.000273973	0.0090411	0.0026484	0.0677626	0.00849315	0.0193607	0.016347	0.0618265	0.0378995	0.0127854	0.0574429	0.134795	0.0892237	0.116347	0.0749772	0.0271233	0.0554338	0.0100457	0.00812785	0.121279	0.0782648	0.040274	0.0187215	0.0694977	0.0565297	0.23105	0.149132	0.0388128	0.188037
0.0542466	0.0412785	0.0628311	0.240913	0.0939726	0.342009	0.165205	0.519817	0.292877	0.2779	0.490776	0.792694	0	0	0	0	0	0	0	0	0	0.096621	0.541461	0.261279	1.41534	0.161918	0.179269	0.360913	0.11589	0.194703	0.163105	0.169589	0.432511	0.316256	0.455799	0.170594	0.15516	0.372146	0.0183562	0.0196347	1.67498	0.260457	0.219543	0.213242	0.39379	0.198447	0.47169	0.410868	0.0974429	2.20831
0.036895	0.0117808	0.016621	0.169132	0.0288584	0.274247	0.0580822	0.131872	0.0549772	0.0272146	0.0620091	0.12484	0.0416438	0	0	0	0	0	0	0	0	0	0.311324	0.0829224	0.182557	0.0223744	0.062831	0.0769863	0.0179909	0.046758	0.0090411	0.0650228	0.154521	0.0860274	0.0425571	0.0220091	0.00547945	0.0844749	0.0334247	0.0190868	0.144749	0.0311416	0.0357078	0.0653881	0.0284018	0.0360731	0.186758	0.317352	0.121644	1.07918
0.043105	0.0105936	0.0324201	0.109406	0.0252968	0.139726	0.0186301	0.043105	0.0940639	0.0269406	0.112877	0.165753	0.0858447	1.04776	0	0	0	0	0	0	0	0	0	0.0845662	0.968584	0.411872	0.107123	0.0673059	0.0334247	0.0396347	0.0121461	0.0320548	0.345845	0.12968	0.0674886	0.0114155	0.0360731	0.0513242	0.0348858	0.00392694	0.117443	0.0343379	0.0463014	0.0194521	0.0103196	0.0252055	0.0156164	0.542922	0.436621	0.511781
0.0453881	0.0127854	0.0213699	0.100913	0.0157078	0.357169	0.0255708	0.0385388	0.0779909	0.0421918	0.0598174	0.0413699	0.0243836	0.139452	0.0148858	0	0	0	0	0	0	0	0	0	1.26411	1.15562	0.135799	0.180183	0.056621	0.0190868	0.0369863	0.0855708	0.15516	0.0136073	0.0520548	0.0150685	0.0121461	0.0451142	0.0138813	0.0136073	0.229954	0.0473059	0.0461187	0.0370776	0.0334247	0.0185388	0.0273059	0.100731	0.00876712	0.129315
0.0241096	0.00648402	0.010411	0.0273059	0.00146119	0.0785388	0.0206393	0.0284018	0.0459361	0.02	0.00575342	0.00383562	0.00283105	0.11726	0.00127854	9.13242e-05	0	0	0	0	0	0	0	0	0	0.851872	0.205571	0.0906849	0.0647489	0.0232877	0.0252968	0.122922	0.584475	0.0052968	0.0488584	0.0140639	0.0189954	0.108676	0.0429224	0.0144292	0.215434	0.0273973	0.0398174	0.0357991	0.0210046	0.0386301	0.00840183	0.042831	0.0552511	0.154703
0.00794521	0.00374429	0.00383562	0.0152511	0.00191781	0.0725114	0.0244749	0.0377169	0.0214612	0.0192694	0.00456621	0.0240183	0.000365297	0.00995434	0.000639269	0.000273973	0.096621	0	0	0	0	0	0	0	0	0	2.67105	0.101553	0.096895	0.136164	0.0315068	0.0138813	0.750868	0.00401826	0.0293151	0.0185388	0.0416438	0.411781	0.400457	0.157626	0.174338	0.0272146	0.0275799	0.0309589	0.00328767	0.0139726	0.00246575	0.016347	0.00118721	0.139269
0.0246575	0.00684931	0.00639269	0.030411	0.0030137	0.086484	0.0175342	0.0223744	0.0103196	0.00712329	0.0123288	0.0245662	0.00365297	0.135434	0.0153425	0.0090411	0.541461	0.311324	0	0	0	0	0	0	0	0	0	0.367489	0.245388	0.355708	0.0740639	0.0376256	1.54493	0.0211872	0.280457	0.501279	0.467945	0.652511	0.208219	0.00520548	0.0559817	0.00146119	0.0174429	0.0459361	0.00986301	0.0105936	0.0148858	0.00511416	0.00283105	0.17589
0.010411	0.0666667	0.0303196	0.0127854	0.00401826	0.0542466	0.00840183	0.00730594	0.00940639	0.00438356	0.0210959	0.0120548	0.00639269	0.254703	0.00356164	0.0026484	0.261279	0.0829224	0.0845662	0	0	0	0	0	0	0	0	0	0.498539	1.2453	0.173881	0.0297717	1.73005	0.0246575	0.268858	0.406667	0.632237	0.32895	0.0713242	0.00283105	0.0359817	0.00191781	0.00840183	0.0342466	0.0313242	0.0215525	0.00219178	0.000913242	0.00821918	0.0779909
0.0242922	0.0991781	0.221187	0.150685	0.0804566	0.343014	0.0831963	0.0393607	1.31717	0.61032	1.27909	0.178265	0.0630137	5.3316	0.136164	0.0677626	1.41534	0.182557	0.968584	1.26411	0	0	0	0	0	0	0	0	0	0.727123	0.711598	0.136347	3.77699	0.233333	0.485753	0.257991	0.198904	0.441644	0.0389041	0.0157991	0.99863	0.172055	0.164018	0.155069	0.22621	0.0585388	0.0789954	0.148493	0.0624658	1.3274
0.0342466	0.0259361	0.0452968	0.0569863	0.0326027	0.120365	0.000547945	0.0122374	0.0390868	0.00575342	0.0657534	0.0225571	0.0173516	0.0754338	0.00246575	0.00849315	0.161918	0.0223744	0.411872	1.15562	0.851872	0	0	0	0	0	0	0	0	0	0.339269	0.0753425	0.602009	0.13105	0.28274	0.333607	0.261735	0.1421	0.00392694	0.0155251	0.246667	0.00438356	0.0112329	0.0022831	0.0268493	0.0444749	0.00557078	0.0086758	0.0030137	0.100183
0.0922375	0.0462101	0.0658447	0.0367123	0.0248402	0.261918	0.00200913	0.0176256	0.00858448	0.00876712	0.0315982	0.0150685	0.012968	0.238721	0.0130594	0.0193607	0.179269	0.062831	0.107123	0.135799	0.205571	2.67105	0	0	0	0	0	0	0	0	0	0.0858447	2.85142	0.0330594	0.121918	0.201553	0.105114	0.324932	0.0389041	0.00977169	0.318082	0.0424658	0.0276712	0.0189954	0.0140639	0.0124201	0.00365297	0.0142466	0.0106849	0.050411
0.063379	0.0399087	0.052968	0.0760731	0.0168037	0.254795	0.0847489	0.0951598	0.683653	0.0273973	0.0890411	0.0613699	0.0336073	0.196986	0.00511416	0.016347	0.360913	0.0769863	0.0673059	0.180183	0.0906849	0.101553	0.367489	0	0	0	0	0	0	0	0	0	5.20922	0.150228	0.373151	0.496712	0.191689	0.290685	0.162648	0.04621	0.497534	0.0225571	0.0221918	0.0646575	0.0136073	0.0305023	0.0184475	0.0189041	0.0147945	0.0641096
0.0292237	0.0234703	0.0320548	0.030137	0.0473973	0.256895	0.498813	0.10484	0.458813	0.0564384	0.0547032	0.0760731	0.0149772	0.192511	0.0626484	0.0618265	0.11589	0.0179909	0.0334247	0.056621	0.0647489	0.096895	0.245388	0.498539	0	0	0	0	0	0	0	0	0	0.136073	0.237352	0.449041	0.140365	0.0845662	0.0086758	0.0193607	0.504566	0.00730594	0.0357078	0.0315982	0.0362557	9.13242e-05	0	0.0156164	0.0119635	0.0500457
0.01379	0.00639269	0.00639269	0.013516	0.056621	0.086758	0.274612	0.0582648	0.00794521	0.0148858	0.0456621	0.0124201	0.00611872	0.14758	0.0147945	0.0378995	0.194703	0.046758	0.0396347	0.0190868	0.0232877	0.136164	0.355708	1.2453	0.727123	0	0	0	0	0	0	0	0	0	0.173699	0.118174	0.0429224	0.127397	0.0921461	0.0157078	0.216986	0.000639269	0.0308676	0.00310502	0.0221918	0.0224658	0.00155251	0.00739726	0.00210046	0.0148858
0.125023	0.0707763	0.0626484	0.212968	0.273516	0.252694	0.219543	0.0445662	0.00520548	0.00219178	0.00812785	0.016621	0.00785388	0.0673059	0.0144292	0.0127854	0.163105	0.0090411	0.0121461	0.0369863	0.0252968	0.0315068	0.0740639	0.173881	0.711598	0.339269	0	0	0	0	0	0	0	0	0	0.907671	0.196256	0.331598	0.197534	0.0120548	0.180183	0.0287671	0.0808219	0.0522374	0.0354338	0.0302283	0.00986301	0.010137	0.00675799	0.0952511
0.0176256	0.00666667	0.0195434	0.00593607	0.0086758	0.096347	0.00255708	0.0578082	0.0190868	0.0111416	0.00584475	0.0248402	0.0102283	0.0541552	0.0336073	0.0574429	0.169589	0.0650228	0.0320548	0.0855708	0.122922	0.0138813	0.0376256	0.0297717	0.136347	0.0753425	0.0858447	0	0	0	0	0	0	0	0	0	0.265388	0.789772	0.10895	0.0410959	0.177991	0.0694064	0.043653	0.0370776	0.0252968	0.00675799	0.00611872	0.00438356	0.00401826	0.0666667
0.0308676	0.0314155	0.073242	0.06	0.0524201	0.357626	0.103105	0.0440183	0.0623744	0.0105023	0.0141553	0.126941	0.0218265	0.326575	0.0873059	0.134795	0.432511	0.154521	0.345845	0.15516	0.584475	0.750868	1.54493	1.73005	3.77699	0.602009	2.85142	5.20922	0	0	0	0	0	0	0	0	0	2.56329	0.321461	0.218082	0.891324	0.316986	0.282283	0.156073	0.0152511	0.0109589	0.162374	0.148219	0.0547032	0.834703
0.0456621	0.0056621	0.0199087	0.0989041	0.0973516	0.173059	0.112603	0.0286758	0.0140639	0.0105023	0.00374429	0.0424658	0.0514155	0.203927	0.0942466	0.0892237	0.316256	0.0860274	0.12968	0.0136073	0.0052968	0.00401826	0.0211872	0.0246575	0.233333	0.13105	0.0330594	0.150228	0.136073	0	0	0	0	0	0	0	0	0	0.0945205	0.0551598	0.271781	0.108584	0.0722374	0.0522374	0.000182648	0.000913242	0.0315982	0.181096	0.0172603	0.0988128
0.222374	0.0582648	0.0946119	0.0389954	0.158813	0.161279	0.0121461	0.0371689	0.0445662	0.0379909	0.0361644	0.0886758	0.139361	0.348219	0.209772	0.116347	0.455799	0.0425571	0.0674886	0.0520548	0.0488584	0.0293151	0.280457	0.268858	0.485753	0.28274	0.121918	0.373151	0.237352	0.173699	0	0	0	0	0	0	0	0	0	0.266849	0.483562	0.360457	0.343196	0.0634703	0.0114155	0.0110502	0.0105023	0.0950685	0.0543379	0.0684932
0.135342	0.0413699	0.0247489	0.0342466	0.0989954	0.0599087	0.0372603	0.0141553	0.0479452	0.0153425	0.02621	0.159087	0.133242	0.276164	0.245936	0.0749772	0.170594	0.0220091	0.0114155	0.0150685	0.0140639	0.0185388	0.501279	0.406667	0.257991	0.333607	0.201553	0.496712	0.449041	0.118174	0.907671	0	0	0	0	0	0	0	0	0	1.49251	0.493242	0.294155	0.079726	0.00977169	0.0115982	0.00675799	0.0188128	0.0203653	0.0772603
0.129589	0.0741553	0.00849315	0.0609132	0.02621	0.04	0.00821918	0.00319635	0.0515982	0.00520548	0.0119635	0.128493	0.266027	0.128128	0.0371689	0.0271233	0.15516	0.00547945	0.0360731	0.0121461	0.0189954	0.0416438	0.467945	0.632237	0.198904	0.261735	0.105114	0.191689	0.140365	0.0429224	0.196256	0.265388	0	0	0	0	0	0	0	0	0	0.599726	0.29032	0.225023	0.00538813	0.0128767	0.0311416	0.00118721	0.00502283	0.0677626
0.188037	0.0781735	0.0107763	0.069863	0.00593607	0.063653	0.0164384	0.0284931	0.0361644	0.0169863	0.0361644	0.0109589	0.246484	0.0592694	0.0200913	0.0554338	0.372146	0.0844749	0.0513242	0.0451142	0.108676	0.411781	0.652511	0.32895	0.441644	0.1421	0.324932	0.290685	0.0845662	0.127397	0.331598	0.789772	2.56329	0	0	0	0	0	0	0	0	0	1.42968	0.46347	0.212237	0.186027	0.0428311	0.0276712	0.0428311	0.717808
0.0649315	0.090137	0.0232877	0.059726	0.0126941	0.0213699	0.00173516	0.0115068	0.0635616	0.0030137	0.000547945	0.0179909	0.123653	0.0650228	0.0271233	0.0100457	0.0183562	0.0334247	0.0348858	0.0138813	0.0429224	0.400457	0.208219	0.0713242	0.0389041	0.00392694	0.0389041	0.162648	0.0086758	0.0921461	0.197534	0.10895	0.321461	0.0945205	0	0	0	0	0	0	0	0	0	0.290685	0.0972603	0.0403653	0.02621	0.00849315	0.0326027	0.425114
0.0612785	0.0169863	0.00319635	0.00684932	0.00109589	0.0086758	0	0.00283105	0.00794521	0	0	0.00109589	0.00767123	0.0260274	0.00767123	0.00812785	0.0196347	0.0190868	0.00392694	0.0136073	0.0144292	0.157626	0.00520548	0.00283105	0.0157991	0.0155251	0.00977169	0.04621	0.0193607	0.0157078	0.0120548	0.0410959	0.218082	0.0551598	0.266849	0	0	0	0	0	0	0	0	0	0.35169	0.0228311	0.0426484	0.0808219	0.0510502	0.525297
0.0554338	0.0347945	0.0316895	0.0450228	0.00328767	0.101735	0.00164384	0.00328767	0.0409132	0.029863	0.0357078	0.0357078	0.400548	2.11854	0.128767	0.121279	1.67498	0.144749	0.117443	0.229954	0.215434	0.174338	0.0559817	0.0359817	0.99863	0.246667	0.318082	0.497534	0.504566	0.216986	0.180183	0.177991	0.891324	0.271781	0.483562	1.49251	0	0	0	0	0	0	0	0	0	0.184658	0.23589	0.221553	0.452877	2.41799
0.0414612	0.00401826	0.0147945	0.010137	0.000273973	0.0115068	0	9.13242e-05	0.000273973	9.13242e-05	0.000547945	0.0030137	0.165753	0.111416	0.0940639	0.0782648	0.260457	0.0311416	0.0343379	0.0473059	0.0273973	0.0272146	0.00146119	0.00191781	0.172055	0.00438356	0.0424658	0.0225571	0.00730594	0.000639269	0.0287671	0.0694064	0.316986	0.108584	0.360457	0.493242	0.599726	0	0	0	0	0	0	0	0	0	0.309498	0.467397	0.176804	0.746849
0.0331507	0.00712329	0.0189954	0.00365297	0.000182648	0.00630137	0.00319635	0.016347	0.000913242	0.0209132	0.000273973	0.0265753	0.333607	0.0628311	0.0388128	0.040274	0.219543	0.0357078	0.0463014	0.0461187	0.0398174	0.0275799	0.0174429	0.00840183	0.164018	0.0112329	0.0276712	0.0221918	0.0357078	0.0308676	0.0808219	0.043653	0.282283	0.0722374	0.343196	0.294155	0.29032	1.42968	0	0	0	0	0	0	0	0	0	0.735251	0.256712	2.06411
0.0246575	0.0172603	0.0086758	0.00164384	0.00182648	0.00584475	9.13242e-05	0.000365297	0.000365297	0	0	0.00292237	0.00146119	0.046484	0.00721461	0.0187215	0.213242	0.0653881	0.0194521	0.0370776	0.0357991	0.0309589	0.0459361	0.0342466	0.155069	0.0022831	0.0189954	0.0646575	0.0315982	0.00310502	0.0522374	0.0370776	0.156073	0.0522374	0.0634703	0.079726	0.225023	0.46347	0.290685	0	0	0	0	0	0	0	0	0	0.361096	2.3979
0.00885845	0.000821918	0.0030137	0.00273973	0.000273973	0.00401826	0	0.000182648	0.00109589	0.0052968	0.00182648	0.00666667	0.0284018	0.0983562	0.0379909	0.0694977	0.39379	0.0284018	0.0103196	0.0334247	0.0210046	0.00328767	0.00986301	0.0313242	0.22621	0.0268493	0.0140639	0.0136073	0.0362557	0.0221918	0.0354338	0.0252968	0.0152511	0.000182648	0.0114155	0.00977169	0.00538813	0.212237	0.0972603	0.35169	0	0	0	0	0	0	0	0	0	2.56457
0.0954338	0.0172603	0.0156164	0.00273973	0.00136986	0.00557078	0	9.13242e-05	0.003379	0.000273973	0	0.00557078	0.0026484	0.0626484	0.0265753	0.0565297	0.198447	0.0360731	0.0252055	0.0185388	0.0386301	0.0139726	0.0105936	0.0215525	0.0585388	0.0444749	0.0124201	0.0305023	9.13242e-05	0.0224658	0.0302283	0.00675799	0.0109589	0.000913242	0.0110502	0.0115982	0.0128767	0.186027	0.0403653	0.0228311	0.184658	0	0	0	0	0	0	0	0	0
0.0530594	0.00748858	0.0288584	0.0268493	0.0246575	0.0497717	0.0284932	0.0134247	0.0124201	0.0152511	0.0632877	0.0821005	0.0217352	0.177443	0.0778082	0.23105	0.47169	0.186758	0.0156164	0.0273059	0.00840183	0.00246575	0.0148858	0.00219178	0.0789954	0.00557078	0.00365297	0.0184475	0	0.00155251	0.00986301	0.00611872	0.162374	0.0315982	0.0105023	0.00675799	0.0311416	0.0428311	0.02621	0.0426484	0.23589	0.309498	0	0	0	0	0	0	0	0
0.0410046	0.0211872	0.0176256	0.0120548	0.0100457	0.0286758	0.00840183	0.0128767	0.00876712	0.0432877	0.0200913	0.00767123	0.00858447	0.0260274	0.0627397	0.149132	0.410868	0.317352	0.542922	0.100731	0.042831	0.016347	0.00511416	0.000913242	0.148493	0.0086758	0.0142466	0.0189041	0.0156164	0.00739726	0.010137	0.00438356	0.148219	0.181096	0.0950685	0.0188128	0.00118721	0.0276712	0.00849315	0.0808219	0.221553	0.467397	0.735251	0	0	0	0	0	0	0
0.0390868	0.00109589	0.000273973	0.000456621	0.00246575	0.0248402	0.00127854	9.13242e-05	0.00200913	0.00210046	9.13242e-05	0.00273973	0.0125114	0.0307763	0.0409132	0.0388128	0.0974429	0.121644	0.436621	0.00876712	0.0552511	0.00118721	0.00283105	0.00821918	0.0624658	0.0030137	0.0106849	0.0147945	0.0119635	0.00210046	0.00675799	0.00401826	0.0547032	0.0172603	0.0543379	0.0203653	0.00502283	0.0428311	0.0326027	0.0510502	0.452877	0.176804	0.256712	0.361096	0	0	0	0	0	0
0.27379	0.0273973	0.0165297	0.00429224	0.00429224	0.0238356	0.0225571	0.0274886	0.0606393	0.0458447	0.125388	0.222192	0.114612	0.787306	0.162557	0.188037	2.20831	1.07918	0.511781	0.129315	0.154703	0.139269	0.17589	0.0779909	1.3274	0.100183	0.050411	0.0641096	0.0500457	0.0148858	0.0952511	0.0666667	0.834703	0.0988128	0.0684932	0.0772603	0.0677626	0.717808	0.425114	0.525297	2.41799	0.746849	2.06411	2.3979	2.56457	0	0	0	0	0
0.0167123	0	0	0.000730594	0	0	0	0.00356164	0.000547945	0.000913242	9.13242e-05	0.00840183	0.0106849	0.0272146	0.0056621	0.0122374	0.198265	0.240457	0.032968	0.0449315	0.0178082	0.00739726	0.0210046	0.0226484	0.0303196	0.00611872	0.023379	0.0347945	0.0156164	0.00164384	0.0694977	0.010411	0.163196	0.00803653	0.0475799	0.0370776	0.0422831	0.118995	0.324475	0.155069	0.543196	0.1	0.144384	0.201918	0.347489	0.692785	0	0	0	0
0.0865753	0.0188128	0.0145205	0.00812785	0.00347032	0.016895	0.003379	0.0272146	0.0199087	0.00319635	0.000639269	0.0188128	0.0128767	0.0789954	0.0134247	0.00474886	0.0999087	0.0791781	0.0172603	0.175342	0.0646575	0.093242	0.0683105	0.0178082	0.188858	0.0486758	0.0393607	0.0463927	0.0296804	0.0401827	0.0635616	0.0183562	0.436986	0.0142466	0.0478539	0.316621	0.0816438	0.174795	0.677443	0.480183	1.48941	0.0473973	0.222283	0.519817	0.31589	0.823379	0.221005	0	0	0
0.0652055	0.00438356	0.00429224	0.00520548	0	0.00328767	0.000547945	0.00155251	0.0102283	0	0	0.00383562	0.00182648	0.146393	0.00100457	0.00246575	0.570959	0.0607306	0.458721	0.349589	0.673059	0.0331507	0.0261187	0.172511	1.17059	0.0292237	0.036895	0.200822	0.00191781	0.00164384	0.0123288	0.00803653	0.185023	0.00173516	0.0258447	0.096621	0.0970776	0.184201	0.217626	0.207489	2.22438	0.0739726	0.168676	0.245479	0.0885845	0.409406	0.100274	0.119817	0	0
0.102557	0.0156164	0.00721461	0.00447489	0.00109589	0.000182648	0.000273973	0.00237443	0	0	9.13242e-05	0.013242	0.00136986	0.106119	0	0.000365297	0.21032	0.912237	0.885114	1.76584	0.0623744	0.0580822	0.299452	0.291142	0.953151	0.0333333	0.0556164	0.452694	0.00675799	0.0110502	0.0442922	0.0747032	0.301553	0.00538813	0.0878539	0.0299543	0.0839269	0.121644	0.0693151	0.0427397	0.119269	0.0480365	0.0294064	0.0439269	0.00639269	0.15379	0.0980822	0.0814612	0.193059	0
0.00310502	9.13242e-05	0.079726	0.0224658	0.00593607	0.572329	0.0435616	0.0115068	0.0219178	0.00356164	0.0128767	0.0162557	0.0193607	0.0975342	0.0117808	0.017169	0.017169	0.00420091	0.0207306	1.26466	0.029589	0.0123288	1.29187	0.734338	0.230411	0.0083105	0.130959	0.599361	0.00356164	0.0269406	0.0399087	0.116073	1.39717	0.731781	1.51005	1.71242	0.509406	1.66201	1.15151	0.0794521	1.05078	0.0856621	0.148128	0.170502	0.0443836	0.0385388	0.096347	0.0561644	0.166393	1.38612
0.00173516	0.00155251	0.129589	0.0148858	0	0.0234703	0.0759817	0.00986301	0.069589	0.00657534	0.00885845	0.0683105	0.0431963	0.241005	9.13242e-05	0.00136986	0.291416	0.00246575	0.00155251	0.0112329	0.268858	0.0389954	0.0186301	0.487306	0.493151	0.00858448	0.00410959	0.449315	0.00283105	0.00447489	0.000639269	0.00694064	0.271872	0.0187215	0.162466	0.523744	0.314155	0.625205	2.31452	1.02986	1.75653	0.0903196	0.0216438	0.155799	0.1221	0.00657534	0.00885845	0.0107763	0.0260274	0.625571
0.0146119	0.00666667	0.0656621	0.0481279	0.000913242	0.00246575	0.00657534	0.00748859	0.380091	0.00100457	0.00502283	0.0584475	0.00465753	0.121918	0	0.000821918	0.069589	0.0261187	0.0189954	0.0780822	0.357717	0.366301	0.125753	0.252968	0.697626	0.100365	0.0172603	0.426393	0.043379	0.0549772	0.0571689	0.00447489	1.6105	0.0499543	0.293973	0.322466	0.658813	0.709498	1.26338	0.967215	1.91489	0.259087	0.0224658	0.0623744	0.235434	0.0291324	0.0210959	0.0199087	0.0188128	0.429772
0.15379	0.193607	0.248219	0.0431963	0.0060274	0.247489	0.0412785	0.120639	0.892511	1.58237	0.0536986	0.0128767	1.26849	2.51927	0.0160731	0.0260274	0.38347	0.0318721	0.00374429	0.0060274	0.0155251	0.0189954	0.0888584	0.0140639	1.37973	0.112603	0.20347	0.263744	0.114521	0.0215525	0.0201826	0.0105936	0.595525	0.0239269	0.431963	0.173151	0.383836	0.250228	0.221644	0.167123	3.8232	0.985114	0.793516	0.162831	0.393516	0.154886	0.405297	0.0391781	0.0365297	1.54922
0.129224	0.126849	0.0194521	0.00100457	0	0.0257534	0	0.00858448	0.00219178	0.258265	0.000365297	0.00365297	0.0189041	0.00885845	0	9.13242e-05	0	0	0	0.00958904	0.0189954	0.0102283	0.0134247	0.000182648	0.0789041	0.00347032	0.00584475	0.0100457	0.00511415	0.000456621	0.00155251	0	0.0842922	0.00511416	0.00538813	0.02	0.0950685	0.0706849	0.0619178	0.0494064	0.696986	0.735251	0.257626	0.00118721	0.0220091	0.0150685	0.0118721	0.000182648	0.00292237	0.190502
0.187397	0.147032	0.0855708	0.0940639	0.0164384	0.0829224	0.0287671	0.170776	0.108676	0.346667	0.0124201	0.0452968	0.213607	0.0106849	9.13242e-05	0.000365297	0.00767123	0.000547945	0.000730594	0.0284932	0.0222831	0.0187215	0.0176256	0.00292237	0.162466	0.00493151	0.00977169	0.193699	0.0150685	0.00347032	0.00712329	0.000730594	0.0848402	0.0538813	0.0494977	0.107671	0.133516	0.0697717	0.0399087	0.0422831	0.211324	0.268493	0.473059	0.00940639	0.0181735	0.0177169	0.0193607	0.0280365	0.0334247	0.293425
0.0312329	0.0440183	0.0266667	0.076895	0.0187215	0.0585388	0.016895	0.0624658	0.0872146	0.0308676	0.0178995	0.000913242	0.0162557	0.0111416	0	0	0	0	0	0.00191781	0.0026484	0.00164384	0.0133333	0.00273973	0.0882192	0.00949772	0.02621	0.0815525	0.000913242	9.13242e-05	0.00356164	0	0.0253881	0.0207306	0.023653	0.076621	0.0432877	0.0748858	0.0315982	0.0473059	0.176164	0.399909	0.43726	0.165571	0.0359817	0.0526027	0.0259361	0.0263014	0.0344292	0.181279
0.0300457	0.00228311	0.00474886	0.0733333	0.00858448	0.0815525	0.0393607	0.0555251	0.0347945	0.00940639	0.0026484	0.00365297	0.00949772	0.0248402	0.00219178	0.000730594	0	0.00237443	0.00383562	0.0147032	0.00109589	9.13242e-05	0.000547945	0.000456621	0.0791781	0.00812785	0.0308676	0.0481279	0.0154338	0.00109589	0.00648402	0	0.0320548	0.00675799	0.0381735	0.0322374	0.053516	0.0565297	0.0218265	0.0555251	0.219361	0.176347	0.181735	0.132968	0.103014	0.0315982	0.020274	0.0242009	0.0371689	0.25589
0.0837443	0.0192694	0.00977169	0.0292237	0.0180822	0.115982	0.0342466	0.11242	0.0429224	0.0278539	0.00721461	0.00922374	0.023379	0.0520548	0.022831	0.0159817	0.003379	0.000273973	0	0.000730594	0.00173516	0.00273973	0.00593607	0.000365297	0.0203653	0.00109589	0.00447489	0.023105	0.00347032	0.000273973	0.00703196	0	0.0248402	0.0148858	0.00648402	0.13726	0.0572603	0.114429	0.127397	0.079726	0.174612	0.00191781	0.12137	0.0276712	0.042831	0.0336986	0.0542466	0.0269406	0.0273059	0.238174
0.0527854	0.0292237	0.000456621	0.00803653	0.000639269	0.0844749	0.0263014	0.0161644	0.0160731	0.00949772	0.0060274	0.00648402	0.0110502	0.0484931	0.0164384	0.0176256	0.00858447	0.0126027	0.0154338	0.00520548	0.00410959	0	0.00310502	0	0.013516	0.0121461	0.00739726	0.0640183	0.0157991	0.000273973	0.00666667	0	0.0241096	0.00977169	0.0465753	0.0431964	0.0473059	0.00356164	0.046484	0.00456621	0.089863	0.00474886	0.0111416	0.0143379	0.0227397	0.0268493	0.0345205	0.0143379	0.020274	0.0655708
0.0147945	0.000913242	0.000365297	0.00164384	0.000456621	0.143379	0.0640183	0.0086758	0.00666667	0.0553425	0.0115068	0.0026484	0.0208219	0.0350685	0.00675799	0.0102283	0.0128767	0.00484018	0.00383562	0.000273973	9.13242e-05	0.000273973	0	0	0.0290411	0.0160731	0.0291324	0.033516	0.0105023	0.00776256	0.00712329	0.000730594	0.0157078	0.0528767	0.0720548	0.0672146	0.0663927	0.00767123	0.023379	0.000547945	0.0559817	0.00283105	0.00739726	0.0165297	0.0228311	0.00858447	0.0164384	0.0110502	0.027032	0.0497717
0.0134247	0.00730594	0.00894977	0.0375342	0.0244749	0.150868	0.0866667	0.119726	0.0468493	0.0983562	0.125023	0.0389954	0.0886758	0.247306	0.0427397	0.0140639	0.0117808	0.0311416	0.0369863	0.0090411	0.003379	0.00246575	0.000273973	9.13242e-05	0.272329	0.101918	0.0299543	0.139726	0.0324201	0.0147032	0.173333	0.0086758	0.0849315	0.155708	0.11032	0.026758	0.0283105	0.0353425	0.141005	0.0161644	0.180639	0.232237	0.348493	0.0654795	0.10137	0.0858447	0.180274	0.0642009	0.0940639	0.230411
0.00502283	0	0	0.0216438	0.0113242	0.0812785	0.0227397	0.00584475	0	0	0.000913242	9.13242e-05	0.0398173	0.0142466	0.0294064	0.0472146	0.00520548	0.0190868	0.000273973	0.0130594	0.000365297	0.00146119	0.000365297	0.000639269	0.0108676	0.0244749	0.00292237	0.0983562	0.0377169	0.010137	0.0187215	9.13242e-05	0.0352511	0.0592694	0.0305023	0.0221918	0.00255708	0.00191781	0.0030137	0	0.0212785	0.0475799	0.0740639	0.00401826	0.023653	0.0141553	0.00456621	0.0052968	0.00630137	0.0652968
0.00557078	0	0.000365297	0.00410959	0.00922374	0.0578995	0.0182648	0.00237443	9.13242e-05	0	0.000913242	0.00383562	0.0190868	0.0331507	0.0358904	0.0649315	0.0598174	0.0177169	0.000273973	0.0178995	0	0.00392694	0.00392694	0.00109589	0.0186301	0.0246575	0.00958904	0.060274	0.0859361	0.0191781	0.0370776	0.00401826	0.0314155	0.0219178	0.0211872	0.0673973	0.0119635	0.00986301	0.00694064	0.0030137	0.0726941	0.125114	0.0440183	0.0469406	0.0424658	0.0147945	0.00511415	0.0188128	0.00757991	0.0595434
0.0272146	0.00182648	0.0026484	0.076347	0.00365297	0.0746119	0.00502283	0.016347	0.00109589	0.00557078	0.00684932	0.023379	0.0761644	0.0779909	0.0927854	0.104475	0.227489	0.0330594	0.000182648	0.0026484	0	0.00347032	0.000821918	0	0.0147032	0.0109589	0.0271233	0.0974429	0.0738813	0.0347945	0.0336073	0.00127854	0.059726	0.0675799	0.0926027	0.101735	0.0649315	0.076347	0.0235616	0.0278539	0.192877	0.0592694	0.046484	0.0562557	0.0423744	0.00356164	0.00328767	0.00584475	0.00675799	0.0702283
0.0472146	0.0362557	0.0152511	0.0347032	0.00146119	0.0426484	0.00191781	0.00493151	0.0060274	0	0.00127854	0.0235616	0.016347	0.0297717	0	0.00127854	0.0692237	0.0120548	0.00191781	0.00703196	0.0100457	0.0191781	0.00246575	0.000365297	0.00484018	0.0030137	0.00136986	0.0286758	0.00894977	0.0022831	0.00648402	0.00420091	0.0294977	0.00840183	0.0789954	0.0157991	0.0178995	0.012968	0.00739726	0.00840183	0.111324	0.0478539	0.0105936	0.0482192	0.0589041	0.013516	0.0124201	0.00356164	0.00776256	0.0502283
0.0393607	0.00502283	0.00630137	0.0224658	0.000639269	0.10347	0.0167123	0.00191781	0.0136073	0.0157991	0.00420091	0.0205479	0.0260274	0.0238356	0	0.000273973	0.136347	9.13242e-05	0.000639269	0.000365297	0.000821918	0	0	0	0.0296804	0	0.010411	0.0499543	0.000182648	0.00136986	0.0161644	0.00986301	0.0390868	0.00219178	0.0829224	0.0122374	0.0164384	0.0214612	0.00109589	0.00118721	0.107854	0.0105023	0.00894977	0.0122374	0.0117808	0.003379	0.00118721	0.000821918	0.00474886	0.0505936
0.00401826	9.13242e-05	0	0.003379	0.00118721	0.0514155	0.0331507	0.0344292	0.000913242	0	0	0.00182648	0.0157078	0.0118721	9.13242e-05	0	0.134064	0	0.00191781	0.000821918	0.00136986	0	0	0.000182648	0.00538813	0	0.0108676	0.00593607	0.000273973	0.00292237	0.0235616	0.0123288	0.092968	0.00420091	0.108219	0.0194521	0.0694064	0.109498	0.00127854	0.00210046	0.205753	0.00767123	0.00474886	0.00621005	0.0131507	0.0126027	0.00182648	0.00100457	0.0143379	0.127763
0.0489498	0.0494064	0.131872	0.0296804	0.023379	0.0285845	0.00127854	0.053242	0.00383562	0.00127854	0.00164384	0.0371689	0.0528767	0.0497717	0.0605479	0.0896804	0.152146	0.000273973	0	0.000456621	0.000456621	0	9.13242e-05	0	0.0387215	0.0022831	0.00575342	0.0212785	0.00630137	0.0254795	0.0405479	0.00328767	0.0673973	0.00182648	0.0625571	0.0218265	0.0473059	0.170228	0.00630137	0.00173516	0.0711416	0.0145205	0.0108676	0.00164384	0.0030137	0.0152511	0.0143379	0.0192694	0.0738813	0.326667
0.0109589	0.0052968	0.00493151	0.00474886	0.00447489	0.00885845	0	0.070411	0.0190868	0.0128767	0.00821918	0.0244749	0.0417352	0.0284931	0.0212785	0.00538813	0.00657534	0	0	9.13242e-05	0	0	0.0030137	0	0.00146119	0	0.0154338	0.000821918	0.000456621	0.000456621	0.016347	0.00292237	0.130959	0.000456621	0.0171689	0.0155251	0.0175342	0.171507	0.00273973	0.000456621	0.0257534	0.00593607	0.00273973	0.00228311	0.00849315	0.0891324	0.0083105	0.0247489	0.0666667	0.0371689
0.0511416	0.0325114	0.121279	0.0444749	0.0518721	0.197352	0.00931507	0.07379	0.043105	0.0611872	0.142374	0.216621	0.0832877	0.0928767	0.00931507	0.00557078	0.0342466	0	0	0.00383562	0.00155251	9.13242e-05	0.00876712	0	0.00173516	9.13242e-05	0.0274886	0.0265753	0.0328767	0.0423744	0.100548	0.0614612	0.197626	0.0123288	0.063653	0.04621	0.0351598	0.243653	0.0361644	0.0293151	0.056347	0.00292237	0.0673973	0.0334247	0.0212785	0.142922	0.0712329	0.147397	0.0891324	0.184201
0.00456621	0.00273973	0.0188128	0.0160731	0.0757991	0.10968	0.00246575	0.00310502	0.0452968	0.0320548	0.0130594	0.0825571	0.0604566	0.0373516	0.000456621	9.13242e-05	0	0	0	0	0	0	0	0	0.000821918	0	0	0.000456621	0.000365297	0.0030137	0.00374429	0.000273973	0.0652055	0.000273973	0.0153425	0.00118721	0.00118721	0.0199087	0.01379	0.00255708	0.0146119	0	0.00392694	0.000547945	0.00493151	0.10968	0.0207306	0.0671233	0.0205479	0.0159817
0.0167123	0.00347032	0.0174429	0.0179909	0.0837443	0.153516	0.0176256	0.0448402	0.100822	0.0218265	0.00557078	0.111416	0.0889498	0.0303196	0.000182648	0	0.00383562	0	0.000273973	0.00493151	0.00273973	0.00283105	0.000273973	0	0.000730594	0	0.000182648	0.000639269	0.00730594	0.00593607	0.00447489	0.000365297	0.0140639	0.00109589	0.00894977	0.000730594	0.00721461	0.0718721	0.00429224	0.00127854	0.00392694	0.00219178	0.00657534	0.00684932	0.0203653	0.145023	0.0494977	0.0401827	9.13242e-05	0.00447489
0.0174429	0.00438356	0.0155251	0.00127854	0.01379	0.0164384	0.00136986	0.00611872	0.104749	0.0186301	0.0356164	0.0696804	0.033516	0.00648402	0.00365297	0.00100457	0.00675799	0.00210046	0.00182648	0.000182648	9.13242e-05	0.00146119	9.13242e-05	0	0.00675799	0.000273973	0.00228311	0.00520548	0.00447489	0.00210046	0.0128767	0.00949772	0.0419178	0.0139726	0.0424658	0.0456621	0.0216438	0.106575	0.023105	0.00365297	0.0133333	0.0026484	0.0188128	0.00328767	0.00109589	0.0257534	0.0220091	0.029863	0.0424658	0.15863
0.0186301	0.00347032	0.0119635	0.000730594	0.000273973	0.0199087	0.00374429	0.000273973	0.00292237	0.00182648	0.0108676	0.0167123	0.049863	0.00694064	0.00547945	0	0.00748858	0.0026484	0.000456621	0.00310502	0.000730594	0.000273973	0	0	0	0	0	0	0.00703196	0	0.00146119	0.000182648	0.00219178	0.00136986	0.00420091	0.0255708	0.00365297	0.0459361	0.0469406	0.00255708	0.0190868	0.00118721	0.0157991	0.000547945	0.00146119	0.00173516	0.00538813	0.000547945	0.00611872	0.0371689
0.0369863	0.023379	0.0303196	0.00155251	0.000547945	0.0484018	0.00164384	0	0.0358904	0	0.00146119	0.00739726	0.0499543	0.0255708	0.0176256	0	0.0447489	0.00246575	0.00237443	0.0476712	0.00100457	0	0.000639269	0	0	0	9.13242e-05	0.000456621	0.00246575	0	0.000182648	0	0	0	0	0.00292237	0.00611872	0.0052968	0.0200913	0.00420091	0.00767123	0.00127854	0.0386301	0.000547945	0.000182648	0	0.000456621	0.000821918	0.000913242	0.0242922
0.128767	0.0837443	0.167671	0.119817	0.0315982	0.200822	0.00849315	0.0222831	0.0518721	0.0083105	0.0663014	0.260548	0.0352511	0.100548	0.122831	0.300183	1.05333	0.230046	0.0506849	0.340457	0.156347	0.0359817	0.0361644	0	0.00219178	0	0.00118721	0.000730594	0.00392694	0	0.0148858	0.000456621	0.00374429	0.000456621	0.00191781	0.0172603	0.0271233	0.0302283	0.0115982	0.000365297	0.016347	0.00310502	0.0513242	0.00136986	0.0147032	0.00812785	0.049863	0.00219178	0.000913242	0.0795434
0.0333333	0.0426484	0.0581735	0.0323288	0.170411	0.120457	0.0026484	0.0198174	0.0168037	0.000730594	0.000547945	0.00447489	0.00520548	0.00456621	0.00611872	0.0409132	0.523836	0.000639269	0.00118721	0.0190868	0.0242922	0.00520548	0.00292237	0	0.000730594	0	0	0	0	0	0.00210046	0	0.000821918	0	0.000182648	0.010411	0.00255708	0.00410959	0.0030137	0	0.00557078	0.000182648	0	0.000273973	0.00365297	0.00155251	9.13242e-05	0.000273973	0	9.13242e-05
0.0260274	0.0155251	0.0311416	0.0398174	0.252694	0.159726	0.0186301	0.0410046	0.00392694	0.01379	0.0775342	0.0209132	0.0403653	0.0200913	0.0111416	0.0370776	0.452511	0.00210046	0.00621005	0.0160731	0.00694064	0.00356164	0.00694064	0.00100457	0.00703196	0.000365297	0.00228311	0.00347032	0.00493151	0.00739726	0.00803653	0.00109589	0.0030137	0.00118721	0.00639269	0.0200913	0.00931507	0.0105023	0.00721461	0	0.0313242	0.0112329	0.00118721	0.00109589	0.00210046	0.016347	0.00109589	0.0142466	0.000456621	0.0241096
0.0570776	0.00922374	0.00812785	0.0779909	0.288311	0.0119635	0.04	0.0463927	0.00465753	0.0654794	0.0338813	0.0399087	0.0147032	0.0252055	0.026758	0.0348858	0.0272146	0.000456621	0.00283105	0.0257534	0.00383562	0.000182648	0.00155251	0.000273973	0.00739726	0	0.000913242	0.00228311	0.00219178	0.000639269	0.00538813	0.00255708	0.000365297	9.13242e-05	0.00429224	0.0102283	0.00191781	0.0194521	0	0	0.0311415	0.00584475	0.00383562	0.00328767	0.00191781	0.00447489	0.000730594	0.00748858	0	0
0.0440183	0.0280365	0.0771689	0.142283	0.12411	0.0605479	0.0157991	0.0909589	0.0719635	0.15589	0.125388	0.160183	0.053242	0.00493151	0.00803653	0.0206393	0.0538813	0.0306849	0.0292237	0.0479452	0.0113242	0.0022831	0.0238356	0	0.000273973	0.000365297	0.00237443	0.00237443	0.00127854	0.00200913	0.0368037	0.0408219	0	0.00438356	0.0134247	0.0302283	0.026758	0.0386301	0.00347032	0	0.101735	0.000639269	0.010411	0.0052968	0.00776256	0.0106849	0.0191781	0.0189954	0.0217352	0.0246575
0.0674886	0.0290411	0.0783562	0.100365	0.0758904	0.0388128	0.00657534	0.0292237	0.0142466	0.0022831	0.00876712	0.053516	0.0160731	0.0119635	0.0203653	0.0125114	0.0299543	0.00730594	0.0334247	0.00219178	0.0133333	0.000639269	0	0	0.00712329	0.00365297	0.00118721	0.00447489	0.00136986	0.000547945	0.00995434	0.00484018	0.00557078	0.000547945	0.00785388	0.0213699	0.0123288	0.0294064	0.00611872	0.003379	0.106575	0.000273973	0.00557078	0.00191781	0.00155251	0.00520548	0.00118721	0.000456621	0	0.000182648
0.0830137	0.0461187	0.0531507	0.0392694	0.0114155	0.0341552	0.00474886	0.0190868	0.0391781	0.0280365	0.0302283	0.0493151	0.0235616	0.00493151	0.00538813	0.010137	0.00739726	0	0.00456621	0.000182648	0.00968037	0.00776256	0.0182648	0	0.0173516	0.00127854	0.00949772	0.0123288	0.00173516	0.003379	0.00493151	0.00520548	0.000730594	0	0.00392694	0.0189954	0.0161644	0.0344292	0.00136986	0	0.0919635	0.00593607	0.00255708	0.00283105	0.0108676	0.00977169	0.00657534	0.00100457	0	0.00694064
0.0961644	0.0463014	0.0340639	0.0144292	0.00520548	0.0160731	0.00968037	0.0505023	0.0793607	0.0461187	0.02	0.0523288	0.033242	0.013242	0.01379	0.00474886	0.00639269	9.13242e-05	0.0289498	0.0453881	0.047032	0.069863	0.067032	0	0.00228311	0.000639269	0.00146119	0.00164384	0.000456621	0.00200913	0.00657534	0.00182648	0	0.000456621	0.0208219	0.0606393	0.00794521	0.152877	0.000913242	0.00109589	0.0492237	0.00748858	0.0083105	0.0107763	0.0274886	0.0180822	0.0111416	0.00575342	0.00639269	0.0114155
0.200365	0.0903196	0.107763	0.0355251	0.0200913	0.00977169	0.00648402	0.0509589	0.0310502	0.0158904	0.0102283	0.0404566	0.000273973	0.00310502	0	0.00365297	0.000639269	0.00118721	0.0294977	0.0133333	0.00365297	0.000182648	0.049863	0	0.00164384	0.000821918	0.00100457	0.00538813	0.000913242	0.00410959	0.0423744	0.0404566	0.00283105	0.00538813	0.0147945	0.00410959	0.00721461	0.0645662	0.00794521	0.000639269	0.0189954	0.000273973	9.13242e-05	0.00146119	0.00146119	0.0212785	0.00337899	0.000547945	0.000730594	0.00319635
0.0611872	0.0297717	0.0177169	0.00712329	0.0136986	0.0608219	0.0120548	0.00639269	0.012968	0.00474886	0.00621005	0.0116895	0.00219178	0.00164384	0	0.00237443	0.000639269	0.00109589	0.00310502	0.0427397	0.0106849	0.00748858	0.0265753	0.00164384	0.00347032	0.00127854	0.0793607	0.0222831	0.00118721	0.083105	0.104018	0.0199087	0.000365297	0.00365297	0.00712329	0.0108676	0.0469406	0.103836	0.0759817	0.0518721	0.226027	0.0121461	0.0026484	0.00164384	0.00630137	0.0026484	0.00420091	0	9.13242e-05	0.0263014
0.119087	0.03379	0.0147945	0.012968	0.0106849	0.16411	0.0743379	0.0588128	0.0343379	0.0126027	0.00401826	0.0576256	0.0102283	0.00210046	0.026758	0.0386301	0.0150685	0.0030137	0.00429224	0.00821918	0.0404566	0.0422831	0.0688584	0.0475799	0.125479	0.000730594	0.00410959	0.00118721	9.13242e-05	0.0414612	0.0378995	0.0326027	0.0194521	0.0105023	0.0162557	0.0494064	0.103653	0.151142	0.023379	0.112877	0.336256	0.0951598	0.0139726	0.00703196	0.0284018	0.000365297	0.00283105	0.0052968	9.13242e-05	0.00721461
0.0424658	0.0292237	0.0119635	0.00922374	0.000547945	0.0164384	0.0351598	0.0393607	0.00146119	0	0	0.00456621	0	0.000821918	0.00118721	0.00593607	0.000273973	0	0.000273973	0.000365297	0.00273973	0	0.00621005	0.00292237	0.000273973	0.00200913	0	0.00547945	0.000547945	0.0128767	0.020274	0.012968	0.000182648	0.00429224	0.00666667	0.0162557	0.0284018	0.0300457	0.0474886	0.0325114	0.00474886	0.00283105	0.0154338	0.0167123	0.0292237	0.0213699	0.0253881	0.00712329	0.00392694	0.00347032
0.135251	0.0409132	0.0112329	0.0905023	0.0389041	0.0212785	0.0437443	0.0942466	0.0389041	0.00191781	0.0121461	0.0628311	0.0169863	0.003379	0.0193607	0.0176256	0.000182648	0	0.000456621	0.000273973	0.000730594	0	0.000547945	0	0	0	0	0.00593607	0.00474886	0.0174429	0.0357991	0.0323288	0.0110502	0.0106849	0.0229224	0.0205479	0.0472146	0.147854	0.0379909	0.0158904	0.00392694	0.0159817	0.0490411	0.062831	0.0746119	0.0357991	0.00858447	0.000821918	0.0052968	0.0209132
0.117717	0.0365297	0.0246575	0.0341552	0.0177169	0.0492237	0.0136986	0.131142	0.0148858	0.00767123	0.00356164	0.0210046	0.00292237	0.00739726	0.0052968	0.00118721	9.13242e-05	0	0.000182648	9.13242e-05	0.00283105	0	0.00429224	0.00127854	0.00383562	0.00136986	0.0022831	0.00219178	0.00182648	0.00347032	0.0390868	0.0191781	0.0241096	0.0115068	0.0321461	0.0340639	0.0280365	0.135525	0.0349772	0.0321461	0.00474886	0.0176256	0.06621	0.0375342	0.0143379	0.0580822	0.0322374	0.0344292	0.0315069	0.0170776
0.017169	0.00292237	0.00456621	0.00109589	0.00520548	0.0339726	0.00721461	0.0300457	0.00794521	0.000365297	0.00182648	0.00493151	0.0145205	0.000913242	0.00200913	0.00611872	0.00328767	0.000913242	0	0	0	0	0.000730594	0	0	0	0	0.00136986	0.000639269	0.000273973	0.0105023	0.00228311	0.0117808	0.00237443	0.0217352	0.0106849	0.0134247	0.125571	0.0139726	0.0257534	0.0136073	0.0365297	0.0781735	0.0143379	0.00228311	0.0315982	0.000273973	0.0273059	0.0220091	0.0218265
0.0170776	0.019726	0.0136986	0.0333333	0.0412785	0.023653	0.00328767	0.0373516	0.0090411	0.000730594	0.000273973	0.00365297	0.0022831	0.00237443	0.000821918	0	0.000182648	0	0	0	0	0	0.00493151	0	0	9.13242e-05	0.00100457	0.00575342	0	9.13242e-05	0.0134247	0.0116895	0.0482192	0.00255708	0.0183562	0.0184475	0.0156164	0.0647489	0.0348858	0.0472146	0.0181735	0.0549772	0.0528767	0.00885845	0.00182648	0.02	0.00319635	0.0205479	0.000913242	0.00484018
0.0463927	0.0179909	0.0151598	0.0578082	0.036621	0.164475	0.0253881	0.0874886	0.0358904	0.0225571	0.00465753	0.02621	0.0466667	0.00228311	0.00237443	0.00219178	0.00940639	0	0	0	0	0	0.00712329	0	0	9.13242e-05	0	0.000913242	0.000365297	0.00438356	0.0541552	0.0446575	0.240091	0.0199087	0.0437443	0.0162557	0.100365	0.555616	0.0851142	0.0103196	0.0849315	0.139635	0.0327854	0.013516	0.00511415	0.00191781	0.00712329	0.0934247	0.0911416	0.383927
0.0134247	0.00410959	0.0119635	0.0629224	0.0583562	0.0882192	0.00429224	0.023379	0.00858448	0.0209132	0.000365297	0.00502283	0.023105	0	0	0	9.13242e-05	0	0	0	0	0	0.00173516	0	0	0	0	0.000456621	0	0.000547945	0.00438356	0.00684932	0.0188128	0.0026484	0.00210046	0.00292237	0.023653	0.153881	0.0351598	0.00283105	0.137078	0.128402	0.027032	0.00511416	0.00666667	0.00173516	0.00173516	0.0240183	0.00210046	0.0404566
0.0169863	0.00657534	0.00136986	0.0198174	0.02621	0.00410959	0.00465753	0.0117808	0.00210046	0.0392694	0.0056621	0.00429224	0.0578995	9.13242e-05	0	0	0.00493151	0	0	0	0	0	0	0.000273973	0	0	0	0	0.000730594	0.00255708	0.0052968	0.00575342	0.0105936	0	0.000821918	0.00785388	0.0220091	0.350228	0.0726027	0.00913242	0.201644	0.190502	0.0688584	0.00703196	0.0174429	0	9.13242e-05	0.00219178	0	0.016895
0.0147945	0.0105936	0.0083105	0.00748858	0.0120548	0.019726	0.0198174	0.016621	0.00155251	0.023653	0.00456621	0.010137	0.0595434	0.0760731	0.0520548	0.171507	0.39516	0.000547945	0.0106849	0.00255708	0	0	0.0140639	0.00356164	0.000273973	0.000456621	0.000821918	0.00703196	0.0146119	0.0531507	0.127945	0.0133333	0.0820091	0.000456621	0.0022831	0.0283105	0.0227397	0.46895	0.0362557	0.0631964	0.204384	0.11242	0.176438	0.0890411	0.108676	0.0291324	0.0589041	0.0211872	0.0259361	0.259909
0.00840183	0.00547945	0.00356164	0.000730594	9.13242e-05	0.00648402	0.00538813	0.00255708	0.000730594	0.0115982	0.0378082	0.0103196	0.02	0.0191781	0.0398174	0.0288584	0.127397	0.000182648	0	0	0	0	0.00155251	0	0	0	0.000821918	0	0.00136986	0.0180822	0.00776256	0	0.0344292	0	0.000182648	0.00986301	0.00347032	0.323014	0.00456621	0.0120548	0.00401826	0.00511415	0.0442009	0.0334247	0.0251142	0.00283105	0.017169	0.00803653	0.0244749	0.0431963
0.0322374	0.00922374	0.00648402	0.00210046	0.00547945	0.00812785	0.0313242	0.00538813	0.00328767	0.00164384	0.000182648	0.000639269	0.00401826	0.053516	0.010411	0.0296804	0.30137	0	0.00493151	0.000639269	0	0	0.0253881	0.00246575	0.00246575	0	0.0146119	0.00794521	0.00584475	0.0463927	0.0209132	0.0240183	0.15653	0.0173516	0.0522374	0.0964383	0.0650228	0.516986	0.109132	0.00210046	0.0052968	0.0141553	0.0949772	0.0421005	0.0403653	0.0661187	0.0613699	0.0586301	0.106758	0.222374
0.0302283	0.00200913	0.0213699	0.0251142	0.00465753	0.00913242	0.00794521	0.0246575	0.0386301	0.000365297	0.00319635	0.00392694	0.0224658	0.190411	0.00146119	0.00940639	0.1379	0	0.00383562	0.0158904	0.000456621	0.00639269	0.0481279	0.00173516	0.0255708	0.0111416	0.0189041	0.0326941	0.0318721	0.0509589	0.00575342	0.0160731	0.0891324	0.06621	0.106393	0.0591781	0.0361644	0.228219	0.033516	0.0128767	0.00292237	0.0105023	0.0223744	0.0131507	0.0648402	0.0622831	0.0610046	0.0779909	0.109406	0.288402
0.0126027	0.00292237	0.00173516	0.00164384	0.000182648	0.00794521	0.000456621	0.0119635	0.012968	0.00319635	0.00136986	0.00940639	0.0204566	0.452146	0.0030137	0.00392694	0.118082	0.00977169	0.124932	0.00794521	0.0182648	0.000913242	0.043379	0.00666667	0.0479452	0.0128767	0.0343379	0.00401826	0.0142466	0.0109589	0.00374429	0.003379	0.162374	0.0219178	0.00410959	0.0676712	0.0221005	0.220822	0.000456621	0	0.00584475	0.0158904	0.01379	0.00100457	0.0546119	0.0227397	0.0181735	0.0254795	0.0147032	0.280731
0.00374429	0	0.00219178	0.00584475	0.000456621	0.0300457	0.00410959	0.0030137	0.0231963	0.00675799	0.00767123	0.0294977	0.0310502	0.0742466	0.000182648	0.000639269	0.00146119	0	0.0086758	0.0030137	0.000639269	0.00447489	0.0327854	0.00648402	0.0330594	0.00109589	0.0312329	0.000547945	9.13242e-05	0	0.00155251	0.00575342	0.0125114	0.00237443	0.0352511	0.0709589	0.00210046	0.0419178	0.0026484	0	0.000730594	0.00283105	0.00356164	0.00255708	0.0605479	0.0194521	0.0319635	0.057169	0.0269406	0.102922
0.00858448	0.00136986	0.00593607	0.0321461	0.0147032	0.0490411	0.0148858	0.0111416	0.0109589	0.00401826	0.00200913	0.00456621	0.0136073	0.0107763	0.00127854	0.000273973	0.000182648	0	0.00164384	0.0260274	0.0112329	0.00794521	0.0443836	0	0.046758	0.00392694	0.0229224	0	0.000547945	0.000730594	0.00118721	0.0185388	0.0156164	0.00200913	0.0442922	0.0180822	0.00283105	0.00703196	0	0.000639269	0.019726	0.00420091	0.0112329	0.0056621	0.0906849	0.0443836	0.134795	0.00401826	0.0155251	0.274886
0.0172603	0.00429224	0.00940639	0.00858448	0.00958904	0.00785388	9.13242e-05	0.0100457	0.00493151	0.00429224	0.00356164	0.013242	0.0186301	0.0557991	0.0120548	0.0105936	0.0856621	0.00255708	0.00986301	0.0147945	0.0358904	0.0210959	0.0379909	0.000456621	0.00621005	0.00995434	0.00283105	0.00109589	0.00520548	0.000456621	0.000639269	0.0026484	0.0283105	0.00392694	0.0420091	0.0326027	0.00748859	0.0286758	0	0	0.00593607	0.0131507	0.0488584	0.0218265	0.0606393	0.0325114	0.0909589	0.0265753	0.00136986	0.332055
0.0285845	0.00840183	0.0195434	0.0246575	0.0157991	0.03379	0.0056621	0.0146119	0.00392694	0.000456621	0.000365297	0.0113242	0.0283105	0.0708676	0.0478539	0.0450228	0.0811872	0.0160731	0.00639269	0.241826	0.0334247	0.0541552	0.0339726	0.0136073	0.0108676	0.0199087	0.00237443	0.00356164	0.0026484	0.00356164	0.00182648	0.0900457	0.0420091	0.00520548	0.0109589	0.029863	0.012968	0.0185388	0.00493151	0.0110502	0.0760731	0.0248402	0.026758	0.0352511	0.0279452	0.0175342	0.179817	0.0211872	0.000821918	0.20484
0.0193607	0.00995434	0.00575342	0.0119635	0.0212785	0.0519635	0.00621005	0.01379	0.00968037	0.0030137	0.00575342	0.0149772	0.043379	0.0216438	0.0382648	0.0389041	0.00812785	0.00109589	0	0.0309589	0.00420091	0.00748858	0.0499543	0.00210046	0	0.000365297	0.00630137	0.0056621	0.00347032	0.000273973	0.0090411	0.0787215	0.13516	0.06	0.0550685	0.0914155	0.00931507	0.0242922	0.00228311	0.00420091	0.0557991	0.0106849	0.00940639	0.0506849	0.0453881	0.0590868	0.1021	0.00885845	0.00210046	0.255982
0.0162557	0.00913242	0.00493151	0.0162557	0.0123288	0.0355251	0.0090411	0.0781735	0.0167123	0.01379	0.0147945	0.0716895	0.079726	0.0821918	0.050137	0.0145205	0.0622831	0.00200913	9.13242e-05	0.0180822	0.00347032	0.000730594	0.06621	0.00712329	0.00109589	0.00191781	0.0060274	0.0924201	0.172603	0.0574429	0.000821918	0.00757991	0.0167123	0.0113242	0.0253881	0.0435616	0.00876712	0.0160731	0.00776256	0.0126027	0.0883105	0.04621	0.0172603	0.0215525	0.00657534	0.0173516	0.00977169	0.0125114	0.00127854	0.0921461
0.0128767	0.020274	0.00849315	0.00392694	0.00648402	0.0190868	0.00136986	0.0195434	0.016347	0.0246575	0.0208219	0.0321461	0.00146119	0.0190868	0.016347	0.0394521	0.0491324	0.0124201	0.023379	0.258539	0.00273973	0	0.020274	0	0	0.00164384	0.0536073	0.136438	0.00611872	0.0145205	0.000730594	0.0174429	0.0400913	0.00840183	0.000913242	0.00237443	0	0.00484018	0.00191781	0.00219178	0.0172603	0.00118721	0.000456621	0.0112329	0.000456621	0.000547945	0.0105936	0.00630137	0.000182648	0.0160731
0.0131507	0.00785388	0.00547945	0.0118721	0.0207306	0.0187215	0.0109589	0.0468493	0.0149772	0.00219178	0.00310502	0.0297717	0.00940639	0.0060274	0.0112329	0.00684932	0.136347	0.00739726	0.0145205	0.320183	0.218265	0.0237443	0.00502283	0	0.00328767	0.0875799	0.1179	0.147854	0.00146119	0.00292237	0.00474886	0.105114	0.966119	0.0196347	0.00374429	0.0090411	0.000273973	0.00255708	0.00136986	0.000182648	0.00575342	0.000273973	0.00520548	0.00456621	9.13242e-05	0.00146119	0.0377169	0.0272146	0.0130594	0.0883105
0.0375342	0.0817352	0.122283	0.25169	0.106575	0.0931507	0.0586301	0.120183	0.122192	0.00383562	0.02	0.0612785	0.00639269	0.00931507	0.099726	0.24	0.860913	0.118539	0.00237443	0.0107763	0.0154338	0.0210046	0.0600913	0.00785388	0.00228311	0.0534247	0.108219	0.00940639	0.0030137	0.0284932	0.0573516	0.132146	0.215342	0.0181735	0.0168037	0.175068	0.00840183	0.541461	0.238539	0.0983562	0.113333	0.0230137	0.0196347	0.0995434	0.0549772	0.0457534	0.10411	0.124749	0.21653	0.823105
0.0246575	0.00219178	9.13242e-05	0.0336986	0.059726	0.0178082	0.0141553	0.0158904	0.0221918	0.00136986	0.000547945	0.00465753	0	0.00283105	0.00164384	0.0274886	0.00639269	0.00292237	0.00146119	0.0452055	0.00410959	0.00319635	0.0307763	0.000273973	0.0271233	0.0860274	0.00136986	0	0.00100457	0	0.0060274	0.0238356	0.0144292	0.00666667	0.00520548	0.000182648	9.13242e-05	0.0323288	0.000547945	0.00164384	0.00429224	0.00127854	0.0169863	0.00410959	0.0086758	0.00894977	0.0105023	0.113607	0.0368037	0.154155
0.056895	0.0263014	0.0183562	0.00949772	0.0844749	0.0208219	0.0215525	0.0302283	0.0170776	0.00210046	0.00182648	0.18411	0.000730594	0.0257534	0.000821918	0.0123288	0.00511415	0.049863	0.0187215	0.403562	0.300913	0.296895	0.0568037	0.0330594	0.100365	0.0151598	0.00383562	0.000547945	0.0060274	0.00219178	0.000639269	0.0315982	0.110776	0.0219178	0.00447489	0.000456621	0.00219178	0.0247489	0.00237443	0.00547945	0.00246575	0.00173516	0.0593607	0.00237443	0.00420091	0.00164384	0.0243836	0.0673059	0.0261187	0.179087
0.00584475	0.00392694	0.000365297	0.00474886	0.0175342	0.0841096	0.00511415	0.0131507	0.00922374	0.000273973	0.00347032	0.0509589	0.00255708	0.00584475	0.000365297	0.0238356	0.390594	0.0634703	0.125114	0.117078	0.0588128	0.454521	0.0921461	0.0856621	0.125114	0.0750685	0.019726	0.000182648	0.00447489	0.00429224	0.00146119	0.0742466	0.406393	0.0113242	0.0167123	0.0200913	0.00885845	0.0396347	0.00849315	0.00383562	0.000913242	0	0.00931507	0.00155251	9.13242e-05	0.00776256	0.00666667	0.0273973	0.00456621	0.161644
0.00922374	0.00767123	0.00200913	0.00785388	0.0107763	0.129954	0	0.00118721	0.00748858	0.000639269	0.00611872	0.00356164	0	0.00684932	0.0030137	0.0381735	0.373425	0.29863	0.317078	0.268037	0.0284932	0.00219178	0.0022831	0	0.00118721	0.0483105	0.0109589	0	0	0.00173516	0.000182648	0.0227397	0.236438	0.0179909	0.00639269	0.0109589	0.00155251	0.0289498	0.00273973	0	0.00410959	0	0.00611872	0.0189954	0.0134247	0.0190868	0.0291324	0.109498	0.201552	0.763379
0.1179	0.0139726	0.00821918	0.000821918	0.0215525	0.102283	0.00100457	0.00347032	0.00630137	0	0.000456621	0.00429224	0.00191781	0.019726	0.00493151	0.0164384	0.0452968	0.0860274	0.0421918	0.389772	0.0306849	0.0957078	0.07379	0.000639269	0.00657534	0.00191781	0.000456621	0.000913242	0.000913242	0	0.00246575	0.00100457	0.00173516	0.0547032	0.105205	0.0244749	0.0305936	0.218356	0.00968037	0.00182648	0.000730594	9.13242e-05	0.00949772	0.00410959	0.00547945	0.0203653	0.0857534	0.123653	0.04621	0.254338
0.00840183	0.000547945	0.00538813	0.00210046	0.0683105	0.0684932	9.13242e-05	0.00283105	0.000365297	0.00383562	0.00191781	0.0972603	0.000547945	0.00146119	0.000456621	0.003379	0.00484018	0.205571	0.0547032	0.245297	0.108402	0.276986	0.186484	0.00136986	0.000365297	0.0052968	0.040274	0.000547945	0.00666667	0	0.00146119	0.00228311	0.0113242	0.00100457	0.00182648	0.0118721	0.00136986	0.0505023	0.0026484	0	0.000639269	0	0.000456621	0.000273973	0	0.0526027	0.012968	0.0121461	0.00456621	0.111598
0.00657534	0.00118721	0.00136986	0.00100457	0	0.00484018	0	0.000273973	0.000821918	0.0156164	0.00894977	0.0133333	0.000365297	0.010411	0.00611872	0.0257534	0.209863	0.242922	0.26895	0.166119	0.0273059	0.0657534	0.114886	0.049589	0.00493151	0.0026484	0.0637443	0.000547945	0.0173516	0.000456621	0	0.00365297	0.053516	0.000182648	0.00511415	0.0110502	0.000365297	0.00374429	0.00611872	0.00100457	0.0860274	0	9.13242e-05	0.000182648	0.000365297	0.00109589	0.00730594	0.0269406	0.00894977	0.243836
0.0131507	0.00164384	0.00657534	0.00200913	0	0.0114155	0.000182648	9.13242e-05	0.00191781	0.00210046	0.00410959	0.0030137	0.000365297	0.0200913	0.000821918	0.00794521	0.0546119	0.08	0.16484	0.102283	0.0172603	0.0364384	0.0378995	0.00292237	0.030137	0.00255708	0.0112329	0.0030137	0.00648402	0.00730594	0.0118721	0.0513242	0.114155	0.0807306	0.0979909	0.000456621	0	0.0115068	0.00474886	0.00210046	0.0228311	9.13242e-05	0.00374429	0.0107763	0.0165297	0.0237443	0.0827397	0.0738813	0.0489498	0.273699
0.00894977	0.0130594	0.0235616	0.0277626	0.0181735	0.0893151	0.0354338	0.049589	0.019726	0.0336986	0.0170776	0.0214612	0.0148858	0.270046	0.14347	0.243196	0.580731	0.586941	0.080274	0.428584	0.244018	0.122466	0.121553	0.00958904	0.0578995	0.0131507	0.02621	0.00374429	0.0109589	0.0103196	0.0303196	0.0653881	0.0473973	0.0349772	0.0526027	0.0255708	0.0133333	0.0351598	0.00611872	0.00155251	0.00949772	0.00273973	0.0114155	0.0224658	0.00365297	0.0130594	0.0440183	0.0830137	0.0280365	0.298995
0.0114155	0.00694064	0.00420091	0.00438356	0.0191781	0.0108676	9.13242e-05	0.000456621	0	0.00420091	0.00136986	0.00767123	0.00100457	0.137078	0.00118721	0.00100457	0.0208219	0.0240183	0.0161644	0.201918	0.164932	0.000639269	0.0358904	0	0.0362557	0.0118721	0.0115982	0.0119635	0.0115068	0.00621005	0.0115068	0.0253881	0.017169	0	0.00246575	0.0211872	0.000273973	0.00968037	0.000730594	0.000456621	0.013242	0.00401826	0.00401826	0.00429224	0.000456621	0.00273973	0.00584475	0.00913242	0.0110502	0.0327854
0.0120548	0.00356164	0.00191781	0.003379	0.06	0.00986301	0	0.00164384	0.00292237	0.00511415	0.0311416	0.0326027	0.0209132	0.329315	0.00648402	0.0309589	0.109406	0.0296804	0.0184475	0.0852055	0.30621	0.211507	0.247032	0.0483105	0.0924201	0.0311416	0.043379	0.127945	0.0160731	0.0121461	0.0185388	0.0448402	0.0919635	0.00319635	0.016895	0.0840183	0.00191781	0.10137	0.0127854	0.023379	0.0761644	0.00401826	0.0147032	0.0641096	0.0379909	0.0282192	0.0455708	0.252785	0.00438356	0.201918
0.0121461	0.00164384	0.000365297	0.00283105	0.00191781	0.00694064	0.00127854	0.000730594	0.0717808	0.00319635	0.176621	0.17032	0.0146119	0.359087	0.0119635	0.0201826	0.176621	0.0420091	0.012968	0.00429224	0.0617352	0.0979909	0.0536073	0.140091	0.274338	0.0526941	0.222009	0.131507	0.0426484	0.0190868	0.0168037	0.00420091	0.0203653	0.000456621	0.000821918	0.00748858	0.000913242	0.111598	0.0114155	0.00648402	0.0060274	0.00173516	0.0110502	0.056621	0.0877625	0.0607306	0.0480365	0.20411	0.0122374	0.093242
0.0170776	0.00493151	0.00684932	0.0144292	0.00648402	0.0252968	0.0127854	0.00438356	0.0144292	0.0225571	0.211507	0.380091	0.0175342	0.0610959	0.0203653	0.0392694	0.0819178	0.0120548	0.016895	0.00593607	0.123105	0.143014	0.0185388	0.146301	0.638904	0.183927	0.201826	0.208402	0.142466	0.0083105	0.00648402	0.00593607	0.0634703	0	0.00219178	0.00347032	0.00392694	0.231324	0.00657534	0.0083105	0.0475799	0.0905936	0.063653	0.0551598	0.0580822	0.0508676	0.0738813	0.121187	0.0139726	0.0372603
0.0105936	0.00164384	0.0030137	0.00210046	0.000730594	0.0128767	0.00757991	0.00401826	0.00429224	0.0109589	0.143653	0.303288	0.1021	0.138995	0.178174	0.013242	0.0247489	0.000547945	0.00447489	0.00146119	0.0140639	0.0139726	0.0296804	0.149224	0.103105	0.0212785	0.0370776	0.0169863	0.0090411	0.0119635	0.00630137	0.00684931	0.0684018	0.00100457	0.00356164	0.00356164	0.00538813	0.05379	0.0407306	0.0318721	0.0875799	0.185662	0.198174	0.216347	0.251233	0.504658	0.0639269	0.171781	0.0493151	0.0523288
0.010411	0.00136986	0.0026484	0.000913242	0.000273973	0.00876712	0.00493151	0.000547945	9.13242e-05	0.000182648	0.0060274	0.0149772	0.0252968	0.00657534	0.00493151	0.0158904	0.050137	0.00200913	0.00374429	0.00630137	0.0526941	0.0649315	0.128676	0.162557	0.0960731	0.0221005	0.0782648	0.00712329	0.00858448	0.0142466	0.00840183	0.013516	0.0543379	0.00182648	0.00109589	0.000913242	0.00200913	0.0782648	0.039726	0.0222831	0.066484	0.214886	0.154886	0.113242	0.149224	0.17032	0.0886758	0.155251	0.267215	0.0359817
0.00730594	0.00255708	0.00219178	0.00474886	0.00164384	0.0275799	0.00155251	0.0113242	9.13242e-05	0.000639269	0.003379	0.00611872	0	0.0111416	0.00191781	0.00557078	0.0508676	9.13242e-05	0.000365297	0.00356164	0.0102283	0.1179	0.103196	0.0308676	0.178174	0.0247489	0.0299543	0.0492237	0.00894977	0.00748858	0.0160731	0.00401826	0.0450228	0.0107763	0.00328767	0.000365297	0.000913242	0.0810959	0.124475	0.177443	0.167032	0.29032	0.292694	0.0960731	0.213881	0.0352511	0.164292	0.0345205	0.0325114	0.136621
0.0103196	9.13242e-05	0.0175342	0.00557078	0.00136986	0.00657534	0.00155251	0.0178995	0.0090411	0.00557078	0.0307763	0.0124201	0.0256621	0.115616	0.201918	0.33032	0.243379	0.0712329	0.000456621	0.0348858	0.219452	0.657534	0.639178	0.272785	0.451324	0.293699	0.706484	0.148219	0.281918	0.289498	0.0451142	0.0294064	0.302922	0.0208219	0.0136073	0.00237443	0.00374429	0.089589	0.0748858	0.0578995	0.483014	0.118082	0.398813	0.0398174	0.0600913	0.0348858	0.19032	0.461279	0.498721	0.685753
0.00803653	0.0126941	0.0291324	0.00420091	0.000365297	0.00748858	0.003379	0.00593607	0.00639269	0.00118721	0.0477626	0.0259361	0.0375342	0.149132	0.0205479	0.0145205	0.0786301	0.0188128	0.3421	0.753059	0.395616	0.149132	0.282922	0	0.0314155	0.0605479	0.19242	0.0809132	0.0231963	0.0090411	0.00292237	0.000639269	0.0586301	0.00493151	0.0056621	0.00821918	0.00100457	0.111324	0.0380822	0.0647489	0.463836	0.273973	0.393425	0.00383562	0.0374429	0.0542466	0.0380822	0.0108676	0.00109589	0.0180822
0.036621	0.0251142	0.00703196	0.00283105	0.00109589	0.00401826	0.0242922	0.0245662	0.0105936	0.00100457	0.0418265	0.0317808	0.00547945	0.0277626	0.00109589	0.000456621	0.0617352	0.0459361	0.586758	1.50155	0.236347	0.220639	0.769315	0.0165297	0.0331507	0.0269406	0.100091	0.0471233	0.0825571	0.00876712	0.0385388	0.00155251	0.0324201	0.000182648	0.0112329	0.00219178	0.00219178	0.0153425	0.0176256	0.0109589	0.27653	0.0603653	0.0112329	0.00465753	0.003379	0.0357991	0.0694977	0.027032	0.00374429	0.0557991
0.0627397	0.00429224	0.00228311	0.0105023	0.00940639	0.0231963	0.00474886	0.000913242	0.0030137	0.000547945	0.0234703	0.00155251	0	0.052968	0.000730594	0.0106849	0.519635	0.347397	0.311416	0.345023	0.201005	0.00712329	0.0367123	0.0060274	0.127306	0.0547945	0.0603653	0.118813	0.0974429	0.00703196	0.0243836	0.00100457	0.0399087	0.000913242	0.00200913	0.0165297	0.00410959	0.0596347	0.0419178	0.0528767	0.300183	0.224384	0.541735	0.0425571	0.00100457	9.13242e-05	0.00136986	0.000639269	0	0.105662
0.0174429	0.0026484	0.000639269	0.00347032	0.000182648	0.0123288	0.0127854	0.00675799	0.00694064	0.0248402	0.0356164	0.00200913	0.000913242	0.0182648	0	0.000273973	0.316804	0.377352	0.256621	0.438447	0.0431963	0.10484	0.0554338	0.00173516	0.0922374	0.00511415	0.0157078	0.00703196	0.0179909	0.00237443	0.047032	0.0221918	0.153607	0.000365297	0.00520548	0.0105023	0.00940639	0.104658	0.169406	0.453425	0.462922	0.261461	0.399817	0.0757078	0.000821918	0.000182648	0.000365297	0.000273973	0.000365297	0.187032
0.0358904	0.00292237	0.00520548	0.00575342	0.0138813	0.0380822	0	0.000547945	0.00703196	0.00200913	0.00118721	0.00210046	0.00520548	0.0123288	0.000365297	0.00127854	0.174338	0.00310502	0.0103196	0.0586301	0.00593607	9.13242e-05	0.00319635	0.000913242	0.0263014	0.000821918	0.0102283	0.0280365	0.0250228	0.0415525	0.0328767	0.0180822	0.180731	0.00228311	0.026484	0.0658448	0.0706849	0.152877	0.47726	0.419269	0.118082	0.228037	0.367123	0.275434	0.033516	0.0060274	0.00547945	0.00127854	0.00465753	0.337078
0.0280365	0.00712329	0.00456621	0.00347032	0.00840183	0.153516	0.0263927	0.0473059	0.0423744	0.056895	0.0610046	0.0286758	0.0189954	0.118174	0.0928767	0.0588128	0.494155	0.175251	0.0726027	0.139087	0.14411	0.0924201	0.0378082	0.0195434	0.0924201	0.0411872	0.115616	0.0972603	0.0355251	0.0266667	0.401827	0.0956164	0.225114	0.0441096	0.182192	0.127854	0.0846575	0.281918	0.546758	0.38484	0.636804	0.076621	0.0644749	0.318265	0.475708	0.465388	0.0536986	0.0131507	0.029589	0.483744
0.00347032	0.000456621	0.000273973	9.13242e-05	0	0.00155251	0.00246575	0.00118721	0.0022831	0.00794521	0.0219178	0.00995434	0.00447489	0.0154338	0.00200913	0.00273973	0.1779	0.0768037	0.00328767	0.00593607	0.0452968	0.0188128	0.0421005	0.00210046	0.155251	0.000365297	0.00977169	0.00511416	0.0150685	0.00136986	0.0052968	0	0.0193607	0.00694064	0.010411	0.0060274	0.00228311	0.0260274	0.0251142	0.000913242	0.0421005	0.0086758	0.0026484	0.0294064	0.0882192	0.137534	0.00684932	0.00118721	0.000273973	0.0245662
0.00155251	0	0.000182648	0	0.000639269	0.003379	0.000913242	0.00127854	0.00237443	0.00356164	0.030411	0.0117808	0.0102283	0.0269406	0.00182648	0.0111416	0.0799087	0.111142	0.00255708	0.0672146	0.0344292	0.003379	0.0536986	0.00310502	0.0855708	0.00365297	0.0125114	0.0110502	0.00584475	0.00182648	0.013516	0.000273973	0.0250228	0.00429224	0.0109589	0.00273973	0.00273973	0.036347	0.0150685	0.00164384	0.0487671	0.0212785	0.00283105	0.00246575	0.0136986	0.0857534	0.0269406	0.000639269	0.00127854	0.0119635
0.00977169	0.00347032	0.0086758	0.010411	0.00447489	0.121096	0.0148858	0.0176256	0.0119635	0.00821918	0.0323288	0.0326941	0.0248402	0.09379	0.0136986	0.0369863	0.210959	0.184018	0.00675799	0.132055	0.049863	0.0134247	0.0530594	0.0269406	0.382922	0.0107763	0.00739726	0.0388128	0.0458447	0.0114155	0.0349772	0.00547945	0.0555251	0.00584475	0.030411	0.0155251	0.0263927	0.17516	0.0568037	0.00803653	0.0403653	0.0242009	0.0562557	0.0090411	0.00739726	0.0357991	0.0355251	0.0119635	0.000730594	0.0178995
0.00684932	0.000913242	0.0100457	0.0297717	0.053242	0.0416438	0.0150685	0.0200913	0.00502283	0.00383562	0.0118721	0.0121461	0.00894977	0.030411	0.0182648	0.137352	0.0681279	0.0595434	0.00849315	0.00374429	0.0117808	0.00940639	0.0804566	0.0220091	0.601187	0.0294977	0.128128	0.149132	0.265114	0.0840183	0.180913	0.0368037	0.0365297	0.00493151	0.0399087	0.0448402	0	0.32137	0.0453881	0.0159817	0.073242	0.0206393	0.0214612	0.00292237	0.016621	0.0275799	0.0388128	0.00922374	0.0260274	0.208128
0.0106849	0.003379	0.0476712	0.0604566	0.0672146	0.0618265	0.0395434	0.023653	0.0139726	0.000639269	0.00410959	0.0196347	0.00420091	0.0522374	0.0649315	0.353425	0.105571	0.0663014	0.043653	0.019726	0.0341552	0.0281279	0.0186301	0.00785388	0.844292	0.163196	0.0232877	0.0458447	0.0454795	0.0115068	0.0241096	0.0210959	0.0215525	0.0106849	0.0348858	0.0327854	0.00575342	0.242922	0.0576256	0.00401826	0.0346119	0.00365297	0.0390868	0.000821918	0.00356164	0.00858448	0.0242922	0.0106849	0.0130594	0.0679452
0.00675799	0.00127854	0.0224658	0.0510502	0.0381735	0.0581735	0.036347	0.00730594	0.0117808	0.0056621	0.023105	0.0141553	0.000456621	0.0148858	0.00182648	0.017169	0.0421918	0.0121461	0.0117808	0.00146119	0.0178995	0.0442009	0.0573516	0.00136986	0.046758	0.0185388	0.0245662	0.165936	0.0544292	0.0113242	0.107032	0.0249315	0.0280365	0.0022831	0.0410959	0.0193607	0.00182648	0.0725114	0.0116895	0.00155251	0.00776256	0.000456621	0.0242922	0.000547945	0.00611872	0.00849315	0.0114155	0.00821918	0.000639269	0.0118721
0.0177169	0.0124201	0.0352511	0.0240183	0.0263014	0.103288	0.101005	0.0488584	0.0420091	0.0476712	0.172785	0.360183	0.0577169	0.22895	0.116164	0.326758	0.385845	0.360822	0.023105	0.101826	0.12137	0.0500457	0.138174	0.0460274	0.218813	0.0103196	0.0500457	0.0147032	0.023653	0.0181735	0.25653	0.120183	0.326758	0.108037	0.267306	0.0681279	0.0371689	0.10274	0.00849315	0.00913242	0.00748858	0.0133333	0.154977	0.00968036	0.030137	0.00675799	0.066758	0.0286758	0.000913242	0.0167123
0.00191781	0	0.0056621	9.13242e-05	0.000547945	0.0484018	0.000639269	0.029863	0.00456621	0	0.0060274	0.0508676	0.0463927	0.138082	0.00465753	0.0686758	0.0382648	0.000547945	0.00109589	0.000182648	0.00675799	0.00977169	0.0809132	0.0391781	0.125662	0.00136986	0.00520548	0.00958904	0.000913242	0.000273973	0.105571	0.050411	0.0551598	0.0150685	0.0307763	0.00100457	0	0.0136986	0	0	9.13242e-05	0	0.0148858	0.00757991	0	0.000913242	0.00493151	0.0237443	0.000365297	0.0026484
0.00913242	0.000821918	0.04	0.0445662	0.0557991	0.160274	0.00922374	0.0510502	0.00511415	0.00347032	0.0384475	0.023653	0.0299543	0.0681278	0.00155251	0.0109589	0.0220091	0.00630137	0.00885845	0.00356164	0.00127854	0.0213699	0.0419178	0.0294977	0.309132	0.0201826	0.0228311	0.0144292	0.0086758	0.0884018	0.135799	0.0874886	0.17169	0.0306849	0.0821005	0.0110502	0.00721461	0.0795434	0.000456621	0.00100457	0.00995434	9.13242e-05	0.00913242	0.0190868	0.0157991	0.0227397	0.0205479	0.0538813	0.00575342	0.0205479
0.0416438	0.0410046	0.022831	0.0917808	0.134977	0.13516	0.073242	0.0536986	0.0116895	0.00968036	0.0478539	0.0885845	0.0350685	0.13032	0.0180822	0.0150685	0.0307763	0.00977169	0.0292237	0.00410959	0.00136986	0.00520548	0.080274	0.0869406	0.340731	0.086484	0.0133333	0.0429224	0.0465753	0.0157078	0.103014	0.0300457	0.148584	0.0154338	0.189498	0.0621005	0.131963	0.120913	0.003379	0.0030137	0.0127854	0.00237443	0.0083105	0	0.00136986	0.00146119	0.00611872	0.036621	0.0112329	0.0263014
0.0371689	0.0147032	0.00739726	0.0126027	0.0981735	0.0887671	0.029863	0.0524201	0.0203653	0.0118721	0.049863	0.101005	0.0249315	0.247854	0.105205	0.0598174	0.0350685	0.0060274	0.0261187	0.0506849	0.0154338	0.0575342	0.0632877	0.0157991	0.227671	0.0608219	0.00310502	0.00958904	0.00136986	0.000639269	0.00246575	0.0210959	0.0586301	0.00730594	0.0625571	0.0684018	0.132329	0.415982	0.0383562	0.0123288	0.0279452	0	0.000456621	0.00146119	0	0.00958904	0.00127854	0.0266667	0.0196347	0.0234703
0.0213699	0.00630137	0.0160731	0.0194521	0.0175342	0.0410046	0.0126027	0.0294064	0.0145205	0.00447489	0.00429224	0.0239269	0.00328767	0.0446575	0.0346119	0.0687671	0.0527854	0.00146119	0.0347032	0.0380822	0.0278539	0.00100457	0.0350685	0	0.0108676	0.000821918	0.00438356	0.00675799	0.000273973	0.000365297	0.00767123	0.0239269	0.0544292	0.0156164	0.0626484	0.0536986	0.0858447	0.32	0.120365	0.0300457	0.0384475	0	0	0	0	0.000547945	0.00319635	0.00328767	9.13242e-05	0.0157078
0.0196347	0.0147945	0.0319635	0.0255708	0.0320548	0.0466667	0.0471233	0.0675799	0.0682192	0.0656621	0.0927854	0.257626	0.00995434	0.245205	0.130411	0.200731	0.206849	0.208219	0.0355251	0.13032	0.0247489	0.0210959	0.0256621	0.00547945	0.0181735	0.00538813	0.0218265	0.0384475	0.00721461	0.016895	0.0389954	0.0783562	0.070411	0.0178995	0.0634703	0.10347	0.10411	0.420548	0.0583562	0.0508676	0.0911416	0.000730594	9.13242e-05	0.00127854	0.00146119	0.00392694	0.00922374	0.00182648	0.00136986	0.0634703
0.00894977	0.00200913	0.00429224	0.00328767	0.00392694	0.00410959	0.00219178	0.000821918	0.00630137	0.000913242	0.0083105	0.00520548	0.000821918	0.0505023	0.00328767	0.0421918	0.155525	0.00885845	0.0162557	0.000821918	0.0086758	0.000913242	0.030137	0.00730594	0.0314155	0.000365297	0.00136986	0.017169	0.0056621	0.000547945	0.023653	0.00292237	0.0336073	0.00684931	0.0987215	0.0897717	0.0459361	0.0855708	0.0184475	0.00922374	0.0194521	0	0.000182648	0	0.00118721	0.106667	0.000639269	0.0258447	0.00164384	0.258721
0.013516	0.00255708	0.00191781	0.00611872	0.00657534	0.00721461	0.000913242	0.0145205	0.0341552	0.00621005	0.0103196	0.0146119	0.00237443	0.223288	0.00219178	0.0105023	0.0825571	0.013242	0.00584475	0.00246575	0.00776256	0.000182648	0.00109589	0	0.0151598	0.000182648	0.000365297	0.0157991	0.00438356	0.00210046	0.00684932	0.00730594	0.0189041	0.00109589	0.0274886	0.00748858	0.0120548	0.0184475	0.000182648	0.00283105	0.0140639	0	0	0	9.13242e-05	9.13242e-05	0.0056621	0.00410959	0	0.111598
0.0263014	0.0130594	0.0128767	0.0149772	0.00821918	0.0507763	0.00584475	0.0340639	0.0472146	0.000365297	0.00100457	0.0125114	0.00392694	0.0830137	0.0474886	0.0826484	0.089589	0.0201826	0.0147945	0.00310502	0.0106849	0	0	9.13242e-05	0.00401826	9.13242e-05	0.000365297	0.00465753	0.00219178	0.00438356	0.000913242	0.00237443	0.0167123	0.00794521	0.0106849	0.0160731	0.0118721	0.15242	0.00155251	0.000547945	0.00794521	0.000456621	9.13242e-05	0	0	0.00456621	0.000456621	0.00246575	0	0.0429224
0.0451142	0.0120548	0.00575342	0.0138813	0.00109589	0.111963	0.0394521	0.0401826	0.0543379	0.000730594	0.00557078	0.0220091	0.0134247	0.0584475	0.0401827	0.0440183	0.151324	0.0109589	0.000913242	0.0102283	0.00127854	0	0.0157991	0	0.0147032	0.00283105	0.0372603	0.0446575	0.012968	0.00630137	0.0276712	0.0341552	0.131963	0.0324201	0.027032	0.0056621	0.0155251	0.00694064	0.0119635	0.00821918	0.00876712	0	0.00210046	0.003379	0.00100457	0.0404566	0.0127854	0.00968037	0.0152511	0.0475799
0.0218265	0.0150685	0.0199087	0.0164384	0.00109589	0.0989041	0.0480365	0.013516	0.000547945	0.000639269	0.00292237	0.0314155	0.00977169	0.0600913	0.0312329	0.0515069	0.0354338	0.00511415	0.00127854	9.13242e-05	0.000182648	0.000365297	0.00136986	0	0.000182648	0.00410959	0.0127854	0.000456621	0	0.000273973	0.00109589	0.000273973	0.032968	0.0494064	0.0942466	0.00940639	0.00657534	0.00200913	0.000913242	0.00283105	0.00100457	9.13242e-05	0.000547945	0.00273973	0.000365297	0.0314155	0.02621	0.00164384	0	0.0778995
0.0590868	0.0443836	0.107123	0.148676	0.147945	0.0452055	0.043105	0.0982648	0.0392694	0.0515068	0.0765297	0.089589	0.0445662	0.327032	0.0717808	0.0921461	0.104566	0.016621	0.010411	0.0154338	0.0194521	0.00273973	0.026484	0.0128767	0.000182648	0.00465753	0.0199087	0.00328767	0	0	0.0022831	0.00228311	0.285479	0.0902283	0.210776	0.076895	0.169406	0.304931	0.0734247	0.0477626	0.0234703	0.000182648	0.00420091	0.00146119	0.00237443	0.012968	0.0389954	0.039726	0.0239269	0.379361
0.0159817	0.00347032	0.00812785	0.017169	0.0228311	0.0360731	0.0139726	0.0115068	0.00447489	0.00666667	0.0124201	0.0191781	0.0312329	0.190685	0.0193607	0.00703196	0.0427397	0.0263927	0.0351598	9.13242e-05	9.13242e-05	0	0	0	0	0	0.00456621	0.000365297	0.00146119	0.000182648	0.00155251	0.00228311	0.0154338	0.0405479	0.137352	0.0200913	0.01379	0.0328767	0.00182648	0.000639269	0.00511415	0.000365297	0.00639269	0.00109589	9.13242e-05	0.000182648	0.000182648	0	0	0.00356164
0.0743379	0.0136986	0.0274886	0.0692237	0.0124201	0.083105	0.0231963	0.0231963	0.0284018	0.00913242	0.0151598	0.0330594	0.0315068	0.132603	0.00292237	0.00374429	0.0381735	0.00429224	0.0455708	0.00520548	9.13242e-05	0	0.00283105	0	0.0259361	0	0.00210046	0	0.0060274	0.000365297	0.00283105	0.00347032	0.0119635	0.0086758	0.100183	0.0524201	0.0552511	0.0541552	0.0210959	0.013516	0.0252968	0.00648402	0.0253881	0.00876712	0.00410959	0.00429224	0.00374429	0.0106849	0.000365297	0.00666667
0.0373516	0.0126027	0.00703196	0.0231963	0.0141553	0.0950685	0.00958904	0.019726	0.0134247	0.00803653	0.0297717	0.116256	0.0474886	0.254521	0.0127854	0.0305936	0.0184475	0.0303196	0.0176256	0.00410959	0.00182648	0	0.00319635	0	0.0083105	0.000182648	0.0121461	0.020274	0.0608219	0.0534247	0.0682192	0.0119635	0.0178995	0.0136986	0.110228	0.0105936	0.0717808	0.0345205	0.0342466	0.0315982	0.0511416	0.00584475	0.0105936	0.00785388	0.00575342	0.000182648	0.0143379	0.0142466	0.00666667	0.0343379
0.0505936	0.0193607	0.0119635	0.0252968	0.00401826	0.0593607	0.0231963	0.023379	0.0288584	0.036621	0.0331507	0.0299543	0.00858448	0.0235616	0	0.017169	0.121096	0.0334247	0.0253881	0.00173516	0.000456621	0	0.0026484	0	0.172237	0	0.00666667	0	0.00109589	0	0.00611872	0.00273973	0	0.000821918	0.0115068	0.000273973	0.0026484	0.00812785	0	0.00739726	0.0322374	9.13242e-05	0.000182648	0.0105936	0.000456621	0.00219178	0.0152511	0.0169863	0.00666667	0.0480365
0.106941	0.0696804	0.0347032	0.0611872	0.00657534	0.073516	0.0252055	0.033516	0.0147032	0.0392694	0.00621005	0.032968	0.0026484	0.10347	0.00200913	0.00310502	0.00621004	0.00392694	0.0189041	0.0114155	0.0105936	0	0.00365297	0	0.00273973	0.0100457	0.0333333	0.00155251	0.049863	0.0263927	0.00136986	0.00155251	0.00986301	0.0169863	0.00383562	0.00118721	0.0211872	0.0112329	0.00118721	0.0126941	0.116986	0.00118721	0.00219178	0.00118721	0.000182648	0.00210046	0.0313242	0.0170776	0.0149772	0.0724201
0.0628311	0.0866667	0.073516	0.023105	0.00374429	0.0894977	0.0718721	0.0257534	0.0381735	0.066758	0.0518721	0.016621	0.0108676	0.153607	0.0336986	0.0749772	0.187854	0.0825571	0.026484	0.0211872	0.0238356	0.00776256	0.010411	0.000730594	0.0831963	0.00776256	0.0169863	0.0188128	0.0052968	0.00484018	0.0442922	0.0117808	0.00584475	0.00502283	0.0235616	0.00812785	0.030137	0.0454795	0.0193607	0.0317808	0.104384	0.0106849	0.00675799	0.000547945	0.00721461	0.0417352	0.156804	0.0303196	0.0437443	0.196164
0.0942466	0.039726	0.0115982	0.0326941	0.0106849	0.0234703	0.0190868	0.029589	0.0276712	0.00383562	0.0103196	0.00319635	0.00219178	0.0378082	0.00310502	0.0310502	0.046758	0.00639269	0.00493151	0.00356164	0.00182648	0.00100457	0.0227397	0	0.111598	0	0.0180822	0.00730594	0.00173516	0.000273973	0.0165297	0.00319635	0.00219178	0.00164384	0.0187215	0.00292237	0.00840183	0.02	0.000365297	0.000273973	0.0340639	0.00931507	0.00401826	0.00465753	0.0143379	0.00182648	0.0178995	0.0123288	0.00712329	0.032968
0.205571	0.0618265	0.0111416	0.0130594	0.00502283	0.00684932	0.00493151	0.0156164	0.00730594	0.000821918	0.00447489	0.00219178	0.0052968	0.00657534	0.00219178	0.0056621	0.00511416	0.000547945	0.00283105	0.00127854	0.000821918	0	0.00657534	9.13242e-05	0.0157991	0.0052968	0.0513242	0.0103196	0.0056621	0.0150685	0.0250228	0.00228311	0.00410959	0.00191781	0.0131507	0.00511416	0.00858447	0.00520548	0.00292237	0	0.0183562	0.00721461	0.00136986	0.00392694	0.0909589	0.0630137	0.0491324	0.00100457	0.00200913	0.0242009
With 5% 1,6-hexanediol
0	0	0	0	0	0.339667	0.319667	1.24083	0.226	0.0486667	0.07	0.208833	0.0818333	0.031	0.04	0.0443333	0.0688333	0.0336667	0.0353333	0.0293333	0.0185	0.0105	0.0378333	0.00616667	0.0348333	0.00683333	0.00666667	0.0201667	0.00833333	0.00333333	0.00766667	0.00916667	0.0381667	0	0.000666667	0.0265	0.000166667	0.03	0.0335	0.00916667	0.1405	0.075	0.208667	0.00933333	0.0465	0.504333	0.0935	0.0801667	0.0728333	0.036
0	0	0	0	0	0	0.8	1.64683	0.1665	0.0165	0.0301667	0.0588333	0.0253333	0.00766667	0.00166667	0.00683333	0.0135	0.013	0.026	0.0208333	0.0353333	0.035	0.0261667	0.004	0.0241667	0.00183333	0.00133333	0.0085	0.00483333	0	0.00533333	0.004	0.0335	0.0005	0.00616667	0.027	0.000166667	0.0183333	0.00633333	0.00133333	0.0496667	0.025	0.0693333	0.00216667	0.00883333	0.144667	0.0338333	0.0198333	0.0358333	0.0296667
0	0	0	0	0	0	0	0.773167	0.152667	0.0305	0.0181667	0.05	0.0436667	0.0136667	0.00266667	0.007	0.0213333	0.035	0.0256667	0.0521667	0.0318333	0.0681667	0.0358333	0.0133333	0.034	0.00733333	0.019	0.00483333	0.00283333	0.00183333	0.00116667	0.00816667	0.0678333	0.0015	0.00783333	0.0348333	0.0345	0.0123333	0.001	0.0055	0.024	0.0408333	0.057	0.007	0.008	0.07	0.0131667	0.0105	0.003	0.046
0	0	0	0	0	0	0	0	0.571	0.038	0.0231667	0.0728333	0.0406667	0.00416667	0.00233333	0.0116667	0.0266667	0.0378333	0.0273333	0.0938333	0.0356667	0.047	0.027	0.005	0.0895	0.00783333	0.0548333	0.0443333	0.0165	0	0.00183333	0	0.151667	0.00966667	0.022	0.00983333	0.0413333	0.370333	0.0035	0.00583333	0.0971667	0.033	0.00516667	0.000833333	0.00433333	0.0351667	0.00233333	0.000166667	0.000666667	0.0075
0	0	0	0	0	0	0	0	0	0.0135	0.00566667	0.024	0.0378333	0.00333333	0	0.0015	0.038	0.0196667	0.0245	0.018	0.0208333	0.00833333	0.0263333	0.00583333	0.0481667	0.0133333	0.0135	0.028	0.00416667	0.001	0	0.000166667	0.044	0.000166667	0.00916667	0.01	0.0245	0.0468333	0.0358333	0.00483333	0.000833333	0.00516667	0.00266667	0.00266667	0.00133333	0	0.000833333	0.00216667	0	0.00733333
0.339667	0	0	0	0	0	0	0	0	0	0.095	0.950833	0.389167	0.393667	0.0513333	0.0418333	0.259833	0.0506667	0.082	0.0726667	0.0553333	0.00733333	0.0798333	0.0666667	0.1325	0.017	0.0491667	0.133833	0.0176667	0.0371667	0.0211667	0.0111667	0.0838333	0.610833	0.355333	0.0228333	0.0373333	1.86017	0.115167	0.0311667	0.451333	0.130333	0.342333	0.0113333	0.00233333	0.0798333	0.014	0.011	0.002	0.0291667
0.319667	0.8	0	0	0	0	0	0	0	0	0	0.516333	0.222667	0.155333	0.0176667	0.0235	0.0721667	0.0223333	0.0386667	0.0221667	0.0035	0.00316667	0.0191667	0.0065	0.0958333	0.0065	0.011	0.023	0.00466667	0	0.0108333	0.00216667	0.102	0.006	0.0298333	0.019	0.0645	1.1765	0.326333	0.03	0.206333	0.257	0.00516667	0.000166667	0.00883333	0.0141667	0.0108333	0.00383333	0	0.00683333
1.24083	1.64683	0.773167	0	0	0	0	0	0	0	0	0	0.796333	0.124167	0.057	0.0296667	0.167833	0.0918333	0.169167	0.058	0.0323333	0.003	0.0233333	0.00283333	0.0433333	0.00316667	0.0166667	0.0215	0.0131667	0.026	0.081	0.00916667	0.0293333	0.00183333	0.0173333	0.0381667	0.0548333	0.155	0.0875	0	0.0898333	0.000333333	0.00183333	0	0	0.00516667	0.00383333	0.000666667	0	0.00133333
0.226	0.1665	0.152667	0.571	0	0	0	0	0	0	0	0	0	0.556667	0.0128333	0.0158333	0.249667	0.0695	0.285667	0.0871667	0.0116667	0.00433333	0.00783333	0.002	0.148	0.000333333	0.0398333	0.0101667	0.0108333	0.008	0.114833	0.0406667	0.1735	0.0236667	0.306333	0.0291667	0.0541667	0.142	0.133	0.0015	0.171167	0.002	0.00116667	0.0015	0	0.000166667	0.00183333	0	0	0
0.0486667	0.0165	0.0305	0.038	0.0135	0	0	0	0	0	0	0	0	0	0.305	0.0975	0.106333	0.035	0.135667	0.0235	0.0095	0.0373333	0.0183333	0.029	0.19	0.0105	0.0118333	0.00366667	0.000666667	0.00633333	0.0803333	0.0495	0.0976667	0.154167	0.480667	0.75	0.00283333	0.4145	1.0215	0.005	0.222833	0.295833	0.028	0	0	0.002	0	0	0	0
0.07	0.0301667	0.0181667	0.0231667	0.00566667	0.095	0	0	0	0	0	0	0	0	0	0.760333	0.933667	0.2045	0.192333	0.0085	0.0125	0.0345	0.0596667	0.0395	0.062	0.00216667	0.0683333	0.0206667	0.001	0.0291667	0.0853333	0.0618333	0.107	0.024	0.0796667	0.0225	0.00116667	0.0281667	0.507833	0.002	0.0496667	0.379	0.256833	0.002	0	0.0573333	0.001	0.0025	0	0.000166667
0.208833	0.0588333	0.05	0.0728333	0.024	0.950833	0.516333	0	0	0	0	0	0	0	0	0	1.29583	0.3975	0.4265	0.024	0.00416667	0.00116667	0.0241667	0.0085	0.0633333	0.00183333	0.0123333	0.0236667	0.013	0.0355	0.08	0.0898333	0.117667	0.0166667	0.0268333	0.00716667	0.0458333	0.0665	0.0315	0.00766667	0.0333333	0.0025	0.0265	0.00266667	0.000333333	0.0025	0.00616667	0	0.0005	0.0015
0.0818333	0.0253333	0.0436667	0.0406667	0.0378333	0.389167	0.222667	0.796333	0	0	0	0	0	0	0	0	0	0.1605	0.208833	0.00883333	0.0203333	0.029	0.0456667	0.0155	0.168833	0.001	0.027	0.0568333	0.00833333	0.0235	0.0976667	0.0411667	0.0781667	0.0115	0.323833	0.646	0.0271667	0.0298333	0.205833	0.0173333	0.710333	0.001	0.0253333	0.0155	0	0.000333333	0.002	0.00266667	0	0.00433333
0.031	0.00766667	0.0136667	0.00416667	0.00333333	0.393667	0.155333	0.124167	0.556667	0	0	0	0	0	0	0	0	0	0.6515	0.217833	0.36	0.299833	0.542	0.224167	0.703167	0.00983333	0.448333	0.270333	0.0165	0.143	0.513	0.372333	0.3125	0.0155	0.0436667	1.91183	0.1715	0.184333	0.986833	0.596333	0.691333	0.122667	0.797833	0.0518333	0.0045	0.0106667	0.00966667	0.00316667	0.00483333	0.129833
0.04	0.00166667	0.00266667	0.00233333	0	0.0513333	0.0176667	0.057	0.0128333	0.305	0	0	0	0	0	0	0	0	0	0.0161667	0.114667	0.0055	0.0233333	0.000166667	0.0363333	0.0005	0.0316667	0.00466667	0.000666667	0.0286667	0.113667	0.0128333	0.0376667	0.000166667	0.0005	0.000333333	0.0321667	0.0535	0.00183333	0.346	0.452	0.00233333	0.0246667	0.00466667	0.00516667	0.0015	0.002	0.001	0.01	0.0425
0.0443333	0.00683333	0.007	0.0116667	0.0015	0.0418333	0.0235	0.0296667	0.0158333	0.0975	0.760333	0	0	0	0	0	0	0	0	0	0.00433333	0	0.0085	0.000333333	0.0858333	0.000833333	0.0496667	0.0065	0.00566667	0.167667	0.134	0.009	0.0251667	0.000666667	0.005	0.000666667	0.0243333	0.012	0.000833333	0.490833	0.0993333	0.00166667	0.0065	0.000166667	0.122	0	0.0005	0	0.0025	0.141
0.0688333	0.0135	0.0213333	0.0266667	0.038	0.259833	0.0721667	0.167833	0.249667	0.106333	0.933667	1.29583	0	0	0	0	0	0	0	0	0	0.0636667	0.255833	0.124167	0.492167	1.44967	2.0595	0.117833	0.124667	0.875167	0.495833	0.306333	0.574833	0.0501667	0.0865	0.495833	0.092	0.552	0.489667	1.05683	0.0675	0.0518333	0.132333	0.028	0.244	0.0198333	0.0428333	0.00433333	0.0025	0.452
0.0336667	0.013	0.035	0.0378333	0.0196667	0.0506667	0.0223333	0.0918333	0.0695	0.035	0.2045	0.3975	0.1605	0	0	0	0	0	0	0	0	0	0.445167	0.215833	0.309333	0.0248333	0.0745	0.0123333	0.00783333	0.0445	0.0458333	0.0155	0.170667	0.000166667	0.00316667	0.015	0.00666667	0.00433333	0.0325	0.0208333	0.0833333	0.0166667	0.00833333	0	0.00333333	0.000166667	0.00166667	0	0	0.046
0.0353333	0.026	0.0256667	0.0273333	0.0245	0.082	0.0386667	0.169167	0.285667	0.135667	0.192333	0.4265	0.208833	0.6515	0	0	0	0	0	0	0	0	0	0.210667	0.559333	0.1915	0.102667	0.0848333	0.143333	0.0938333	0.153333	0.128667	0.307833	0.0118333	0.0311667	0.0311667	0.0105	0.043	0.124333	0.055	0.109667	0.0666667	0.027	0.00816667	0.025	0.00116667	0.0085	0	0	0.0495
0.0293333	0.0208333	0.0521667	0.0938333	0.018	0.0726667	0.0221667	0.058	0.0871667	0.0235	0.0085	0.024	0.00883333	0.217833	0.0161667	0	0	0	0	0	0	0	0	0	1.04817	0.493	0.776333	0.2205	0.2755	0.264833	0.167333	0.0728333	0.372167	0.0375	0.0428333	0.0455	0.0146667	0.0321667	0.022	0.0433333	0.199167	0.123333	0.054	0.0015	0.00916667	0	0.0065	0.0035	0.00266667	0.014
0.0185	0.0353333	0.0318333	0.0356667	0.0208333	0.0553333	0.0035	0.0323333	0.0116667	0.0095	0.0125	0.00416667	0.0203333	0.36	0.114667	0.00433333	0	0	0	0	0	0	0	0	0	0.677167	0.509	0.218333	0.162333	0.088	0.121	0.00516667	0.151833	0.00833333	0.0221667	0.0231667	0.0303333	0.0478333	0.402333	0.262667	0.149	0.055	0.148667	0.00583333	0.00316667	0	0.004	0.000166667	0	0.0106667
0.0105	0.035	0.0681667	0.047	0.00833333	0.00733333	0.00316667	0.003	0.00433333	0.0373333	0.0345	0.00116667	0.029	0.299833	0.0055	0	0.0636667	0	0	0	0	0	0	0	0	0	1.30283	0.333833	0.278667	0.100667	0.0691667	0.000166667	0.087	0.0131667	0.018	0.087	0.8555	0.052	0.362	0.329	0.228667	0.006	0.0456667	0.00283333	0.00266667	0	0.00416667	0.000333333	0.00233333	0.0453333
0.0378333	0.0261667	0.0358333	0.027	0.0263333	0.0798333	0.0191667	0.0233333	0.00783333	0.0183333	0.0596667	0.0241667	0.0456667	0.542	0.0233333	0.0085	0.255833	0.445167	0	0	0	0	0	0	0	0	0	0.793	0.2575	0.357167	0.166667	0.0203333	0.128167	0.00616667	0.0786667	0.256333	0.5185	0.0715	0.0525	0.00716667	0.207833	0.00866667	0.0313333	0.00833333	0.00383333	0.006	0.0268333	0.00333333	0.003	0.270667
0.00616667	0.004	0.0133333	0.005	0.00583333	0.0666667	0.0065	0.00283333	0.002	0.029	0.0395	0.0085	0.0155	0.224167	0.000166667	0.000333333	0.124167	0.215833	0.210667	0	0	0	0	0	0	0	0	0	0.575333	0.762667	0.047	0.0138333	0.0811667	0.0015	0.0426667	0.346333	0.1545	0.00733333	0.0356667	0.00683333	0.247333	0.000333333	0.0295	0.0015	0.00133333	0	0.0141667	0	0.000833333	0.016
0.0348333	0.0241667	0.034	0.0895	0.0481667	0.1325	0.0958333	0.0433333	0.148	0.19	0.062	0.0633333	0.168833	0.703167	0.0363333	0.0858333	0.492167	0.309333	0.559333	1.04817	0	0	0	0	0	0	0	0	0	0.7935	0.515833	0.0738333	0.9025	0.986333	0.366	0.688667	1.10033	3.157	0.0301667	0.0216667	4.08517	0.0108333	0.0581667	0.018	0.0418333	0.00383333	0.0296667	0.0125	0.00783333	0.124833
0.00683333	0.00183333	0.00733333	0.00783333	0.0133333	0.017	0.0065	0.00316667	0.000333333	0.0105	0.00216667	0.00183333	0.001	0.00983333	0.0005	0.000833333	1.44967	0.0248333	0.1915	0.493	0.677167	0	0	0	0	0	0	0	0	0	0.226667	0.00966667	0.219	0.0118333	0.0186667	0.0655	0.0135	0.0266667	0.000666667	0.000166667	0.0173333	0	0.044	0	0.0465	0.00466667	0.00783333	0	0.000333333	0.0463333
0.00666667	0.00133333	0.019	0.0548333	0.0135	0.0491667	0.011	0.0166667	0.0398333	0.0118333	0.0683333	0.0123333	0.027	0.448333	0.0316667	0.0496667	2.0595	0.0745	0.102667	0.776333	0.509	1.30283	0	0	0	0	0	0	0	0	0	0.0518333	0.341	0.0286667	0.025	0.0445	0.0365	0.0701667	0.043	0.0168333	0.03	0.000666667	0.054	0.00133333	0	0	0.00316667	0	0	0
0.0201667	0.0085	0.00483333	0.0443333	0.028	0.133833	0.023	0.0215	0.0101667	0.00366667	0.0206667	0.0236667	0.0568333	0.270333	0.00466667	0.0065	0.117833	0.0123333	0.0848333	0.2205	0.218333	0.333833	0.793	0	0	0	0	0	0	0	0	0	0.5055	2.027	1.00883	0.213833	0.2685	0.338167	0.0126667	0.007	0.0895	0.0246667	0.0115	0.00466667	0.001	0.00133333	0.00266667	0	0.001	0.00183333
0.00833333	0.00483333	0.00283333	0.0165	0.00416667	0.0176667	0.00466667	0.0131667	0.0108333	0.000666667	0.001	0.013	0.00833333	0.0165	0.000666667	0.00566667	0.124667	0.00783333	0.143333	0.2755	0.162333	0.278667	0.2575	0.575333	0	0	0	0	0	0	0	0	0	0.607	2.33983	1.5545	0.106333	0.2745	0.0513333	0.00233333	0.0325	0.000666667	0.0065	0.000666667	0.0278333	0	0.00183333	0	0	0.00716667
0.00333333	0	0.00183333	0	0.001	0.0371667	0	0.026	0.008	0.00633333	0.0291667	0.0355	0.0235	0.143	0.0286667	0.167667	0.875167	0.0445	0.0938333	0.264833	0.088	0.100667	0.357167	0.762667	0.7935	0	0	0	0	0	0	0	0	0	0.6275	0.795	0.517	0.0386667	0.109833	0.005	0.0435	0	0.0015	0.000166667	0.0025	0.000833333	0.0005	0	0	0.000833333
0.00766667	0.00533333	0.00116667	0.00183333	0	0.0211667	0.0108333	0.081	0.114833	0.0803333	0.0853333	0.08	0.0976667	0.513	0.113667	0.134	0.495833	0.0458333	0.153333	0.167333	0.121	0.0691667	0.166667	0.047	0.515833	0.226667	0	0	0	0	0	0	0	0	0	0.9235	0.414833	0.203833	0.124	0.002	0.160167	0.001	0.00133333	0.00283333	0.000166667	0	0.000833333	0	0	0.000333333
0.00916667	0.004	0.00816667	0	0.000166667	0.0111667	0.00216667	0.00916667	0.0406667	0.0495	0.0618333	0.0898333	0.0411667	0.372333	0.0128333	0.009	0.306333	0.0155	0.128667	0.0728333	0.00516667	0.000166667	0.0203333	0.0138333	0.0738333	0.00966667	0.0518333	0	0	0	0	0	0	0	0	0	0.148167	0.277667	0.21	0.0463333	0.103333	0.0276667	0.016	0.00283333	0	0	0.1085	0.00366667	0	0.0236667
0.0381667	0.0335	0.0678333	0.151667	0.044	0.0838333	0.102	0.0293333	0.1735	0.0976667	0.107	0.117667	0.0781667	0.3125	0.0376667	0.0251667	0.574833	0.170667	0.307833	0.372167	0.151833	0.087	0.128167	0.0811667	0.9025	0.219	0.341	0.5055	0	0	0	0	0	0	0	0	0	2.47983	0.161833	0.0838333	1.2535	0.245667	0.297333	0.0575	0.0276667	0.0095	0.0411667	0.0518333	0.0183333	0.135833
0	0.0005	0.0015	0.00966667	0.000166667	0.610833	0.006	0.00183333	0.0236667	0.154167	0.024	0.0166667	0.0115	0.0155	0.000166667	0.000666667	0.0501667	0.000166667	0.0118333	0.0375	0.00833333	0.0131667	0.00616667	0.0015	0.986333	0.0118333	0.0286667	2.027	0.607	0	0	0	0	0	0	0	0	0	0.0711667	0.0285	0.0445	0.005	0.016	0.000666667	0.0095	0.00166667	0.0573333	0.113833	0.0425	0.0986667
0.000666667	0.00616667	0.00783333	0.022	0.00916667	0.355333	0.0298333	0.0173333	0.306333	0.480667	0.0796667	0.0268333	0.323833	0.0436667	0.0005	0.005	0.0865	0.00316667	0.0311667	0.0428333	0.0221667	0.018	0.0786667	0.0426667	0.366	0.0186667	0.025	1.00883	2.33983	0.6275	0	0	0	0	0	0	0	0	0	0.107333	0.415333	0.0141667	0.0275	0.00983333	0.0065	0.00533333	0.0721667	0.0633333	0.0581667	0.1285
0.0265	0.027	0.0348333	0.00983333	0.01	0.0228333	0.019	0.0381667	0.0291667	0.75	0.0225	0.00716667	0.646	1.91183	0.000333333	0.000666667	0.495833	0.015	0.0311667	0.0455	0.0231667	0.087	0.256333	0.346333	0.688667	0.0655	0.0445	0.213833	1.5545	0.795	0.9235	0	0	0	0	0	0	0	0	0	0.366333	0.140333	0.0458333	0.0563333	0.0385	0.128833	0.154833	0.117833	0.0673333	0.433667
0.000166667	0.000166667	0.0345	0.0413333	0.0245	0.0373333	0.0645	0.0548333	0.0541667	0.00283333	0.00116667	0.0458333	0.0271667	0.1715	0.0321667	0.0243333	0.092	0.00666667	0.0105	0.0146667	0.0303333	0.8555	0.5185	0.1545	1.10033	0.0135	0.0365	0.2685	0.106333	0.517	0.414833	0.148167	0	0	0	0	0	0	0	0	0	0.377167	0.182167	0.106833	0.0228333	0.000333333	0.000166667	0.0985	0.0445	0.0571667
0.03	0.0183333	0.0123333	0.370333	0.0468333	1.86017	1.1765	0.155	0.142	0.4145	0.0281667	0.0665	0.0298333	0.184333	0.0535	0.012	0.552	0.00433333	0.043	0.0321667	0.0478333	0.052	0.0715	0.00733333	3.157	0.0266667	0.0701667	0.338167	0.2745	0.0386667	0.203833	0.277667	2.47983	0	0	0	0	0	0	0	0	0	0.647167	1.0675	0.562833	0.0265	0.015	0.219	0.0428333	0.6185
0.0335	0.00633333	0.001	0.0035	0.0358333	0.115167	0.326333	0.0875	0.133	1.0215	0.507833	0.0315	0.205833	0.986833	0.00183333	0.000833333	0.489667	0.0325	0.124333	0.022	0.402333	0.362	0.0525	0.0356667	0.0301667	0.000666667	0.043	0.0126667	0.0513333	0.109833	0.124	0.21	0.161833	0.0711667	0	0	0	0	0	0	0	0	0	0.0791667	0.221333	0.0105	0.0171667	0.007	0.003	0.0116667
0.00916667	0.00133333	0.0055	0.00583333	0.00483333	0.0311667	0.03	0	0.0015	0.005	0.002	0.00766667	0.0173333	0.596333	0.346	0.490833	1.05683	0.0208333	0.055	0.0433333	0.262667	0.329	0.00716667	0.00683333	0.0216667	0.000166667	0.0168333	0.007	0.00233333	0.005	0.002	0.0463333	0.0838333	0.0285	0.107333	0	0	0	0	0	0	0	0	0	0.596667	0.0688333	0.00566667	0.0128333	0.000166667	0.0211667
0.1405	0.0496667	0.024	0.0971667	0.000833333	0.451333	0.206333	0.0898333	0.171167	0.222833	0.0496667	0.0333333	0.710333	0.691333	0.452	0.0993333	0.0675	0.0833333	0.109667	0.199167	0.149	0.228667	0.207833	0.247333	4.08517	0.0173333	0.03	0.0895	0.0325	0.0435	0.160167	0.103333	1.2535	0.0445	0.415333	0.366333	0	0	0	0	0	0	0	0	0	0.464333	0.129667	0.699167	0.0908333	1.27633
0.075	0.025	0.0408333	0.033	0.00516667	0.130333	0.257	0.000333333	0.002	0.295833	0.379	0.0025	0.001	0.122667	0.00233333	0.00166667	0.0518333	0.0166667	0.0666667	0.123333	0.055	0.006	0.00866667	0.000333333	0.0108333	0	0.000666667	0.0246667	0.000666667	0	0.001	0.0276667	0.245667	0.005	0.0141667	0.140333	0.377167	0	0	0	0	0	0	0	0	0	0.115167	0.0725	0.0395	0.270833
0.208667	0.0693333	0.057	0.00516667	0.00266667	0.342333	0.00516667	0.00183333	0.00116667	0.028	0.256833	0.0265	0.0253333	0.797833	0.0246667	0.0065	0.132333	0.00833333	0.027	0.054	0.148667	0.0456667	0.0313333	0.0295	0.0581667	0.044	0.054	0.0115	0.0065	0.0015	0.00133333	0.016	0.297333	0.016	0.0275	0.0458333	0.182167	0.647167	0	0	0	0	0	0	0	0	0	0.193333	0.0245	0.059
0.00933333	0.00216667	0.007	0.000833333	0.00266667	0.0113333	0.000166667	0	0.0015	0	0.002	0.00266667	0.0155	0.0518333	0.00466667	0.000166667	0.028	0	0.00816667	0.0015	0.00583333	0.00283333	0.00833333	0.0015	0.018	0	0.00133333	0.00466667	0.000666667	0.000166667	0.00283333	0.00283333	0.0575	0.000666667	0.00983333	0.0563333	0.106833	1.0675	0.0791667	0	0	0	0	0	0	0	0	0	0.3025	0.4035
0.0465	0.00883333	0.008	0.00433333	0.00133333	0.00233333	0.00883333	0	0	0	0	0.000333333	0	0.0045	0.00516667	0.122	0.244	0.00333333	0.025	0.00916667	0.00316667	0.00266667	0.00383333	0.00133333	0.0418333	0.0465	0	0.001	0.0278333	0.0025	0.000166667	0	0.0276667	0.0095	0.0065	0.0385	0.0228333	0.562833	0.221333	0.596667	0	0	0	0	0	0	0	0	0	7.40283
0.504333	0.144667	0.07	0.0351667	0	0.0798333	0.0141667	0.00516667	0.000166667	0.002	0.0573333	0.0025	0.000333333	0.0106667	0.0015	0	0.0198333	0.000166667	0.00116667	0	0	0	0.006	0	0.00383333	0.00466667	0	0.00133333	0	0.000833333	0	0	0.0095	0.00166667	0.00533333	0.128833	0.000333333	0.0265	0.0105	0.0688333	0.464333	0	0	0	0	0	0	0	0	0
0.0935	0.0338333	0.0131667	0.00233333	0.000833333	0.014	0.0108333	0.00383333	0.00183333	0	0.001	0.00616667	0.002	0.00966667	0.002	0.0005	0.0428333	0.00166667	0.0085	0.0065	0.004	0.00416667	0.0268333	0.0141667	0.0296667	0.00783333	0.00316667	0.00266667	0.00183333	0.0005	0.000833333	0.1085	0.0411667	0.0573333	0.0721667	0.154833	0.000166667	0.015	0.0171667	0.00566667	0.129667	0.115167	0	0	0	0	0	0	0	0
0.0801667	0.0198333	0.0105	0.000166667	0.00216667	0.011	0.00383333	0.000666667	0	0	0.0025	0	0.00266667	0.00316667	0.001	0	0.00433333	0	0	0.0035	0.000166667	0.000333333	0.00333333	0	0.0125	0	0	0	0	0	0	0.00366667	0.0518333	0.113833	0.0633333	0.117833	0.0985	0.219	0.007	0.0128333	0.699167	0.0725	0.193333	0	0	0	0	0	0	0
0.0728333	0.0358333	0.003	0.000666667	0	0.002	0	0	0	0	0	0.0005	0	0.00483333	0.01	0.0025	0.0025	0	0	0.00266667	0	0.00233333	0.003	0.000833333	0.00783333	0.000333333	0	0.001	0	0	0	0	0.0183333	0.0425	0.0581667	0.0673333	0.0445	0.0428333	0.003	0.000166667	0.0908333	0.0395	0.0245	0.3025	0	0	0	0	0	0
0.036	0.0296667	0.046	0.0075	0.00733333	0.0291667	0.00683333	0.00133333	0	0	0.000166667	0.0015	0.00433333	0.129833	0.0425	0.141	0.452	0.046	0.0495	0.014	0.0106667	0.0453333	0.270667	0.016	0.124833	0.0463333	0	0.00183333	0.00716667	0.000833333	0.000333333	0.0236667	0.135833	0.0986667	0.1285	0.433667	0.0571667	0.6185	0.0116667	0.0211667	1.27633	0.270833	0.059	0.4035	7.40283	0	0	0	0	0
0.0101667	0.00266667	0.00316667	0.00166667	0.00233333	0.0131667	0	0.000666667	0.000666667	0	0.0005	0	0	0.04	0.06	0.259167	0.0363333	0	0.003	0.0025	0	0	0	0	0.0215	0.000166667	0	0	0	0	0	0	0.0588333	0.000166667	0.0401667	0.00683333	0.00416667	0.0455	0.00283333	0.017	0.347333	0.0448333	0.029	0.189667	3.58317	1.735	0	0	0	0
0.0563333	0.0208333	0.0356667	0.0171667	0.0271667	0.0396667	0.0186667	0.002	0.00283333	0	0.00783333	0.0138333	0.0388333	0.0261667	0.0191667	0.00816667	0.00466667	0	0	0	0.000166667	0.000333333	0.00683333	0.000833333	0.005	0.000333333	0.000166667	0.0321667	0.003	0.001	0.000166667	0.0725	0.0488333	0.0388333	0.107833	0.0488333	0.027	0.3225	0.0155	0.0823333	0.916333	1.283	0.196	0.362167	1.30417	1.5645	0.1295	0	0	0
0.0608333	0.00633333	0.00333333	0.0171667	0.0168333	0.009	0.000166667	0.000666667	0.000666667	0	0.0005	0.00616667	0.0138333	0.0141667	0.0385	0.0106667	0.00816667	0.00766667	0.003	0.0125	0.00133333	0.00666667	0.018	0.0045	0.0075	0	0	0.0258333	0	0	0	0.00566667	0.0243333	0	0	0.0725	0.00833333	0.0133333	0.0135	0.0465	0.233833	0.0716667	0.2555	0.309167	0.199833	0.0798333	0.0555	0.140667	0	0
0.0276667	0.02	0.0241667	0.000833333	0.000833333	0.000333333	0.002	0.00283333	0.0005	0.000833333	0	0	0.00483333	0.097	0.0563333	0.503	0.111	0.001	0.00283333	0.0401667	0.0208333	0.0223333	0.103333	0.0883333	0.0955	0.0015	0	0.032	0.00433333	0.00266667	0	0	0.00316667	0	0.0393333	0.245333	0.220333	0.0338333	0.0085	0.0885	0.437667	0.082	0.251833	0.171167	0.331	0.0863333	0.0143333	0.0665	0.1735	0
0.0538333	0.0148333	0.0393333	0.0878333	0.0015	0.230167	0.0423333	0.0055	0.0148333	0.0285	0.0128333	0.208	0.0933333	0.873833	0.755333	0.375	0.123333	0.0308333	0.0108333	0.023	0.0343333	0.0393333	0.322667	0.4215	0.956167	0.00483333	0.002	0.203667	0.0825	0.00866667	0.0373333	0.00966667	0.178167	0.0896667	0.116833	0.127833	0.187	1.82483	0.0426667	0.100333	3.1215	0.856333	0.320667	0.110167	1.03633	0.143167	0.182	0.0513333	0.105833	2.115
0.0416667	0.000666667	0.00183333	0.00583333	0	0.0065	0.00466667	0	0.0141667	0.002	0.000333333	0.00266667	0.00133333	0.0328333	0.001	0	0.004	0.0085	0.0218333	0.0115	0.000333333	0.005	0.992667	1.02083	0.857167	0.860833	0.0005	0.0035	0.0166667	0	0	0.0005	0.0603333	0.162	0.223167	0.0298333	0.0401667	0.0971667	0.0541667	0.0521667	0.143833	0.0843333	0.0295	0.0463333	0.00866667	0.00133333	0.0105	0.0123333	0.0005	0.033
0.0358333	0	0	0.000166667	0.00116667	0.0145	0.002	0	0.013	0.0005	0	0.00283333	0	0.0548333	0.00233333	0.00366667	0.009	0.021	0.0581667	0.0165	0.0858333	0.739667	2.36533	0.0661667	0.0425	0.014	0.0261667	0	0.00133333	0.0171667	0.0015	0	0.028	0.00383333	0.217167	0.1265	0.0503333	0.0478333	0.0333333	0.0455	0.186667	0.106167	0.0918333	0.132667	0.0325	0.0433333	0.0346667	0.0416667	0.0345	0.128
0.0875	0.0373333	0.0211667	0.126	0.0276667	0.164333	0.0446667	0.000833333	0.00416667	0.035	0.0318333	0.0603333	0.0035	1.068	0.0903333	0.125667	1.53367	0.266333	0.0245	1.2145	1.441	2.575	3.55917	1.76583	0.457833	0.973167	0.833667	0.177167	0.00833333	0.0715	0.024	0.0433333	0.0845	0.0225	0.132833	0.0985	0.352833	0.628667	0.0471667	0.2175	1.199	0.053	0.0835	0.156	0.0908333	0.0321667	0.063	0.081	0.408333	0.773333
0.018	0.000166667	0.00233333	0.0226667	0	0.0106667	0.00366667	0.00316667	0.000333333	0	0	0.000166667	0	0.0118333	0	0.000333333	0.0035	0	0.015	0.0133333	0	0	0.00433333	0.00433333	0.021	0.0005	0.000833333	0	0	0	0	0.0421667	0.0325	0.0126667	0.0136667	0.0085	0.116333	0.0688333	0.0438333	0.043	0.0951667	0.0183333	0.0138333	0.0226667	0	0	0.00133333	0.0178333	0.0215	0.282667
0.0411667	0.018	0.0145	0.0103333	0	0.00316667	0.0183333	0.00416667	0.000166667	0.0035	0.00416667	0.003	0.00283333	0.0558333	0.00816667	0.0275	0.0426667	0.0423333	0.0635	0.018	0.011	0.00416667	0.0685	0.0165	0.011	0.0015	0.00466667	0.000166667	0.000833333	0.0248333	0.00983333	0.0151667	0.0471667	0.0235	0.0505	0.300167	0.4455	0.596667	0.239833	0.0256667	0.117167	0.0755	0.0315	0.0498333	0.011	0.00233333	0.0928333	0.205	0.0505	0.4625
0.0176667	0.00433333	0.0015	0.00383333	0.00116667	0.0151667	0.00683333	0.009	0.0005	0.007	0.00933333	0	0.0045	0.167167	0.052	0.118167	0.1305	0.166667	0.0616667	0.0731667	1.11533	0.581	0.0186667	0.000333333	0.0148333	0.002	0.0443333	0.0138333	0.01	0.0248333	0.00733333	0.00233333	0.016	0	0.0333333	0.0195	0.0258333	0.224667	0.1095	0.0105	0.074	0.00266667	0.0103333	0.00316667	0.00383333	0.003	0.0366667	0.187833	0.0191667	0.0873333
0.00516667	0.00283333	0.00266667	0.007	0.000333333	0.0228333	0	0	0.000833333	0.001	0.0141667	0.02	0.0285	0.431167	0.0243333	0.00216667	0.0326667	0.176	0.0498333	1.30183	1.0035	0.043	0.071	0.0393333	0.098	0.0288333	0.0626667	0.0105	0.00916667	0.0223333	0.0065	0.00533333	0.1435	0.0298333	0.0418333	0.0608333	0.093	0.254667	0.0778333	0.0141667	0.1535	0.0015	0.0025	0.0166667	0.001	0.00683333	0.06	0.209333	0.0261667	0.0816667
0.008	0.00366667	0.0103333	0.0226667	0	0.0443333	0.0528333	0.0221667	0.0356667	0.028	0.00516667	0.00216667	0	0.0181667	0	0	0.00333333	0.0246667	0.00666667	0.0148333	0.0436667	0.00766667	0.0256667	0.0321667	0.0696667	0.0333333	0.08	0.001	0.0151667	0.054	0.113667	0.0516667	0.0683333	0.003	0.0463333	0.0553333	0.0756667	0.0776667	0.00716667	0	0.0418333	0.0261667	0.0116667	0.00216667	0.00233333	0.0281667	0.000833333	0.00883333	0.001	0.2155
0.00683333	0.00133333	0.0015	0.000666667	0	0.0138333	0.00116667	0.00216667	0.000166667	0.007	0.001	0.00316667	0.007	0.049	0.00366667	0.0213333	0.148333	0.0535	0.0105	0.037	0.00383333	0.00383333	0.0228333	0.0085	0.0153333	0.00116667	0.0811667	0.002	0.00766667	0.166167	0.155667	0.009	0.0445	0.00116667	0.0423333	0.0536667	0.0568333	0.0625	0.0111667	0.00416667	0.1925	0.009	0	0.0413333	0.0208333	0	0.0035	0.0868333	0.0233333	0.322667
0.0055	0.0025	0.00933333	0.0165	0.0005	0.046	0.0225	0.000166667	0	0.00566667	0.000833333	0.0025	0.0025	0.0208333	0.00333333	0.0195	0.129167	0.084	0.016	0.00733333	0.0035	0	0.00333333	0.00216667	0.0263333	0.000666667	0.0333333	0.008	0.00433333	0.0158333	0.121833	0.0213333	0.047	0.00533333	0.0618333	0.0258333	0.0248333	0.0715	0.018	0.017	0.172333	0.00266667	0	0.0256667	0.0145	0	0.0025	0.0118333	0.00533333	0.221333
0.0085	0.00316667	0.0148333	0.027	0.00666667	0.018	0.0436667	0.015	0.0316667	0.00466667	0.008	0.00816667	0.00866667	0.0285	0.0025	0.0246667	0.195833	0.299667	0.126333	0.339833	0.345	0.0685	0.190167	0.0465	0.136333	0.0751667	0.120833	0.042	0.0221667	0.0455	0.1945	0.224667	0.697167	0.097	0.2175	0.288167	0.195333	0.341167	0.102	0.0241667	0.847	0.0526667	0.0108333	0.118167	0.138167	0.0005	0.0145	0.133667	0.0855	1.09633
0.00316667	0.000166667	0.0045	0.00466667	0.000166667	0.00716667	0	0	0.00433333	0.0005	0.003	0.000833333	0	0.000333333	0.00216667	0.000666667	0.0126667	0	0	0	0.000666667	0	0.0235	0	0.03	0.0148333	0	0.0035	0.0146667	0	0.0178333	0.00333333	0.0185	0.00133333	0.0025	0.0275	0.0245	0.0945	0	0.013	0.209667	0.00766667	0.0126667	0.0211667	0.00433333	0	0	0.0566667	0.0325	0.285333
0.00816667	0.000333333	0	0.00433333	0.002	0.0338333	0.000166667	0.0055	0.012	0.00233333	0.008	0.00516667	0.000666667	0.0045	0.0045	0.0025	0.00566667	0	0.001	0.00233333	0.0206667	0.0113333	0.0171667	0.00216667	0.0245	0.026	0.000333333	0.003	0.00983333	0.00683333	0.018	0.006	0.051	0.0508333	0.008	0.0763333	0.023	0.178833	0.00166667	0.00166667	0.0793333	0.0015	0.0371667	0.0401667	0.00583333	0	0.0255	0.2265	0.0301667	0.167667
0.0101667	0.003	0.0035	0.0166667	0.0141667	0.0678333	0.000166667	0.005	0.0426667	0.0228333	0.035	0.00633333	0.00316667	0.00166667	0.0025	0.00666667	0.00716667	0.00183333	0.00383333	0.00483333	0.0231667	0.0426667	0.0838333	0.0218333	0.0868333	0.139667	0.0111667	0.006	0.00666667	0.00783333	0.0671667	0.00983333	0.1695	0.00816667	0.0563333	0.101667	0.033	0.076	0.000833333	0.0408333	0.0466667	0.0138333	0.0835	0.109667	0.021	0.00433333	0.0531667	0.1415	0.0266667	0.448
0.00266667	0.000333333	0.003	0.01	0	0.0448333	0.00183333	0	0.00416667	0	0.00566667	0.000666667	0.000333333	0.00166667	0	0.00533333	0.1765	0.00466667	0.0055	0.0265	0.0315	0.00533333	0.0143333	0.0005	0.0875	0.0805	0.0205	0.000666667	0.0346667	0.01	0.000166667	0	0.137667	0.0473333	0.12	0.1005	0.018	0.0545	0.0196667	0.0138333	0.0308333	0.0156667	0.0208333	0.0438333	0.0153333	0.0148333	0.0138333	0.0111667	0.000333333	0.149333
0.001	0.00416667	0.00533333	0.00966667	0.000333333	0.0811667	0.000833333	0.00716667	0.00783333	0.0075	0.00416667	0.000833333	0.000833333	0.00616667	0.000833333	0.000833333	0.0735	0.0168333	0.0115	0.0155	0.0165	0.012	0.0668333	0.00233333	0.0203333	0.1085	0.023	0.000166667	0.0368333	0.0293333	0.00116667	0.0556667	0.3705	0.165833	0.0875	0.0413333	0.001	0.0005	0	0.0005	0.014	0.00466667	0.001	0.0045	0	0.0171667	0.0248333	0.0276667	0.00166667	0.1665
0.000666667	0.000166667	0.005	0.0171667	0.00183333	0.15	0.00533333	0.000833333	0.000333333	0.00283333	0.0055	0.00216667	0.0115	0.0133333	0	0.00183333	0.0635	0.0103333	0.0216667	0.0385	0.00433333	0.0351667	0.0433333	0.000666667	0.0116667	0.0495	0.0065	0.00233333	0.0748333	0.0533333	0.00733333	0.000666667	0.265	0.0671667	0.081	0.024	0.0146667	0.0265	0.002	0.00683333	0.109667	0.00366667	0.0055	0.00983333	0.00416667	0.00416667	0.0193333	0.06	0.006	0.291833
0.000833333	0.000166667	0.001	0.00216667	0.0005	0.0158333	0	0.0015	0.00166667	0.0045	0.00583333	0	0.00383333	0.0138333	0.00316667	0.00266667	0.00216667	0.00366667	0.0181667	0.0801667	0.0106667	0.0108333	0.0338333	0.00266667	0.0555	0.145833	0.108167	0.0308333	0.0295	0.0473333	0.0578333	0.0843333	0.497333	0.0458333	0.0801667	0.037	0.0105	0.118833	0.0416667	0.000166667	0.0758333	0.003	0.037	0.003	0	0.00316667	0.0253333	0.019	0.00116667	0.117167
0.0005	0.000333333	0.000166667	0.0005	0	0.00116667	0.000166667	0.00533333	0.003	0.00166667	0.0163333	0.0258333	0.0746667	0.00333333	0	0	0	0.0118333	0.011	0.07	0.0456667	0	0.0045	0.00716667	0.0493333	0.0113333	0.0105	0.0065	0.0161667	0.031	0.049	0.0886667	0.249	0.00466667	0.0368333	0.045	0.0171667	0.0201667	0.0323333	0.0243333	0.0428333	0	0.008	0.000833333	0	0.000833333	0.0116667	0.0138333	0.00466667	0.0436667
0.00283333	0.005	0.025	0.143167	0.0321667	0.272667	0.0838333	0.00366667	0.116667	0.218	0.581	0.1745	0.185667	0.0663333	0.0146667	0.00816667	0.0436667	0.0226667	0.0441667	0.0866667	0.056	0.00883333	0.00783333	0.0481667	0.434833	0.32	0.220833	0.0845	0.454833	0.1215	0.137333	0.134	1.5695	0.0396667	1.22117	0.0433333	0.0243333	0.751167	0.0716667	0.0123333	0.548333	0.0416667	0.0146667	0.177333	0.210333	0.004	0	0.113667	0.0401667	0.461333
0.000333333	0	0	0	0	0.00633333	0	0.00416667	0.00366667	0.002	0.00483333	0.120333	0.0845	0.00266667	0	0	0.00383333	0.0113333	0.0445	0.00233333	0.00233333	0	0.0005	0	0.140833	0.0376667	0.0741667	0.00733333	0.0578333	0.0455	0.1905	0.140333	0.5005	0.0143333	0.0795	0.0583333	0.0266667	0.172333	0.009	0	0.0381667	0.00383333	0	0	0	0	0.000333333	0	0	0.00783333
0	0	0	0	0	0.005	0.000166667	0.00666667	0.0375	0.000166667	0.0291667	0.0871667	0.0055	0.00366667	0.0111667	0.015	0.00733333	0.0203333	0.00116667	0.00116667	0	0	0.0045	0	0.0398333	0.0431667	0.0623333	0.0193333	0.0476667	0.112333	0.320667	0.116	0.219667	0.0166667	0.0496667	0.0728333	0.023	0.0395	0.00316667	0.0015	0.0113333	0.000166667	0	0	0	0	0.00883333	0.00533333	0.00183333	0.00316667
0	0	0	0.001	0	0.1375	0.0108333	0.00366667	0.0433333	0.00766667	0.0131667	0.00816667	0	0.00266667	0.006	0.0185	0.0025	0.0015	0.00166667	0.00183333	0.000333333	0.0005	0.000833333	0	0.0251667	0.0605	0.0581667	0.0331667	0.0755	0.179333	0.162333	0.0455	0.2295	0.0436667	0.158	0.0891667	0.0365	0.232	0.00933333	0.0005	0.0143333	0	0	0	0	0.000666667	0.0216667	0.0176667	0.00333333	0.00966667
0	0	0.00233333	0.0658333	0.000166667	0.204167	0.0126667	0.000833333	0.018	0.00383333	0.0101667	0	0	0.000333333	0.00166667	0.005	0.00416667	0	0.000833333	0.000666667	0	0.000666667	0.00216667	0	0.1155	0.015	0.00366667	0.00583333	0.5605	0.114333	0.121	0.024	0.163833	0.164	0.151333	0.028	0.0651667	1.95617	0.0343333	0	0.00533333	0	0	0	0.00133333	0.00183333	0.00683333	0.0365	0.000833333	0.0135
0	0	0	0.056	0	0.266667	0	0	0.008	0	0.001	0	0	0	0.000333333	0.0005	0.00333333	0	0.00166667	0.000666667	0	0	0.00216667	0.00133333	0.736333	0.617333	0.00216667	0.026	0.479167	0.0678333	0.0828333	0.0455	0.549333	0.284333	0.108	0.0586667	0.0675	1.302	0.0123333	0	0.00183333	0.00233333	0	0	0	0	0.000166667	0.0196667	0	0.04
0.00433333	0.000333333	0.00316667	0.295667	0.127667	0.907667	0.000166667	0.00183333	0.0831667	0	0.02	0.00216667	0.0108333	0.0376667	0.00766667	0.00916667	0.0868333	0.0488333	0.00683333	0.0138333	0.016	0.0236667	0.001	0.000166667	0.0545	2.02083	0.0075	0.036	1.77833	0.76	0.155167	0.103	0.579167	0.684667	0.7895	0.180167	0.111833	0.824167	0.0136667	0.00266667	0.0235	0.0005	0.00583333	0.00183333	0.001	0	0.0105	0.00233333	0.00583333	0.187667
0	0	0	0	0.00683333	0.0223333	0.0005	0.01	0.00233333	0	0.000166667	0	0.000666667	0	0.000666667	0.000833333	0.00683333	0.0035	0	0.00266667	0.00366667	0.0143333	0.017	0.00516667	0.028	0.00283333	0.00133333	0.009	0.0211667	0.00633333	0.00466667	0.0115	0.0733333	0.035	0.0975	0.045	0.0238333	0.182833	0.000333333	0	0	0	0	0	0	0.00466667	0.00166667	0	0.0005	0.0188333
0.000166667	0	0	0.00183333	0.0276667	0.0175	0.0843333	0.219667	0.210833	0	0.00316667	0.00133333	0.00283333	0	0	0.00116667	0.00766667	0.0108333	0.0116667	0.00533333	0.00383333	0.002	0.00433333	0.000666667	0.0095	0	0.0133333	0.00933333	0.0055	0.00833333	0.0138333	0.0503333	0.103	0.0411667	0.104167	0.0221667	0.0055	0.240667	0.000166667	0	0.0568333	0.0005	0.000166667	0	0	0.012	0.00183333	0.00283333	0.000333333	0.00416667
0	0	0.0178333	0.0065	0.0196667	0.194667	0.146167	0.00333333	0.154167	0.00283333	0.0196667	0.00283333	0.00333333	0.00366667	0.0105	0.0025	0.0263333	0.0131667	0.00733333	0.00166667	0.001	0	0.0015	0.000166667	0.00233333	0.005	0.0145	0.00733333	0.0025	0.00333333	0.0183333	0.06	0.371167	0.0301667	0.0648333	0.007	0.00383333	0.0408333	0.000333333	0	0.00316667	0.0015	0.004	0.0005	0	0	0.000166667	0.000333333	0	0.029
0.0055	0.0108333	0.0253333	0.00633333	0.0153333	0.217	0.086	0.047	0.0163333	0.000833333	0.00166667	0	0.006	0.0113333	0.0075	0.00183333	0.00383333	0.00733333	0.000666667	0.0035	0.00416667	0.00216667	0.00166667	0.000166667	0.00566667	0.001	0.0286667	0	0.00233333	0.00383333	0.146	0.119667	0.6995	0.107833	0.0398333	0.00116667	0.008	0.0111667	0.00166667	0	0	0	0.00233333	0	0	0.00666667	0.00683333	0.0768333	0.0123333	0.0171667
0.00166667	0.002	0.012	0.0203333	0.0966667	0.184667	0.126167	0.0905	0.0125	0.000833333	0.000666667	0.000666667	0.000666667	0	0	0.000833333	0.00966667	0.009	0.0108333	0.00333333	0.00616667	0	0	0	0.009	0	0.0525	0.0035	0.001	0.0055	0.329833	0.0798333	0.234	0.0113333	0.041	0.00466667	0.000166667	0.008	0	0	0.071	0.00683333	0.00383333	0.0218333	0.0111667	0.005	0.00983333	0.0826667	0.0278333	0.0193333
0.0126667	0.00916667	0.0141667	0.00916667	0.00466667	0.00283333	0.00383333	0.0216667	0.00483333	0.000166667	0	0	0	0.0025	0	0.001	0.0141667	0.0035	0	0	0.000166667	0	0.000333333	0	0.00883333	0.00166667	0.0695	0.0108333	0.0005	0.0085	0.0511667	0.0075	0.006	0.00183333	0.0175	0.000666667	0	0.0136667	0.00166667	0	0.0303333	0.00183333	0	0.000666667	0	0	0.0101667	0.103	0.009	0.0131667
0.0161667	0	0	0.0236667	0.000333333	0.0163333	0.000166667	0.0548333	0.000333333	0	0	0	0	0.0045	0	0.000666667	0.00966667	0.000333333	0.00433333	0	0.0156667	0.0185	0.000166667	0	0.00883333	0.000333333	0.0696667	0.0005	0.00783333	0.0281667	0.240833	0.0198333	0.883833	0.00333333	0.0251667	0.0193333	0.00183333	0.000166667	0	0	0.006	0.00833333	0.004	0.00966667	0.000166667	0.000333333	0.000833333	0.00816667	0.00366667	0.0341667
0.00866667	0	0.0005	0.0241667	0.00766667	0.00366667	0.00333333	0.087	0.002	0	0	0	0	0.000166667	0	0	0.005	0	0.000166667	0.00266667	0.00383333	0.000166667	0.00733333	0.00133333	0.0381667	0.0005	0.164833	0.000833333	0	0.361667	0.191667	0.00266667	0.506167	0.000833333	0.0118333	0.00283333	0.007	0.006	0	0	0.047	0.0145	0.000166667	0.0271667	0.00233333	0.009	0.0195	0.0556667	0.001	0.0528333
0.006	0.001	0	0	0	0.00166667	0	0.0435	0	0	0	0	0	0	0	0	0.00183333	0	0.000166667	0	0.000333333	0.000166667	0.0146667	0.0188333	0.0908333	0.000833333	0.00516667	0	0.0186667	0.6505	0.0193333	0.0655	0.673	0.00116667	0.0245	0.140333	0.170667	0.006	0.000166667	0	0.0876667	0.000333333	0	0.00116667	0.00116667	0.003	0.0398333	0.039	0.015	0.0528333
0.008	0.00183333	0.00516667	0.00266667	0.000166667	0.0341667	0.0015	0.0215	0.00116667	0.0005	0	0	0	0.004	0	0	0.00583333	0.000833333	0.00116667	0.0135	0.00433333	0.0613333	0.1895	0.139333	0.4965	0.3345	0.594667	0.000666667	0.101833	0.314667	0.0365	0.187667	0.364833	0.0025	0.102	0.0888333	0.008	0.103667	0.00866667	0.0005	0.057	0.0105	0.006	0.0141667	0.007	0.0323333	0.138333	0.180333	0.0776667	0.151667
0.00483333	0	0.001	0.000666667	0	0.0205	0	0	0	0.000166667	0	0.000166667	0.000333333	0.008	0	0	0	0	0.000666667	0	0	0	0.0428333	0.0765	0.183333	0	0.00133333	0	0.001	0.000166667	0	0	0.0148333	0	0.00233333	0	0.0015	0.0516667	0.001	0	0.00583333	0.0118333	0	0.000833333	0.00316667	0.000166667	0.0005	0.0118333	0.00566667	0.0476667
0.00466667	0.000166667	0.00183333	0.002	0.00283333	0.0241667	0.00216667	0.00516667	0.0065	0.00283333	0	0.0005	0.000166667	0.001	0	0	0.00433333	0	0.000166667	0	0.0005	0.001	0.0305	0.0243333	0.0491667	0.00366667	0.0201667	0.00333333	0.006	0.00233333	0.000333333	0.00783333	0.0471667	0.003	0.0851667	0.0176667	0.0445	0.150667	0.231833	0.0253333	0.0456667	0.203167	0.0413333	0.0103333	0.0128333	0.00383333	0.00516667	0.0123333	0.0456667	0.206333
0.0115	0.00116667	0.001	0.00133333	0	0.0146667	0	0	0	0	0.000333333	0	0	0	0	0	0.000666667	0.0015	0	0	0.000833333	0.0361667	0.0961667	0.042	0.0015	0.0015	0.000166667	0.0005	0.00766667	0.022	0.00533333	0.00666667	0.0025	0.0005	0.0208333	0.0138333	0.1165	0.0476667	0.0446667	0.084	0.122833	0.1755	0.231	0.0416667	0.0326667	0.1465	0.00633333	0.0025	0.007	0.125
0.00283333	0.00116667	0	0.000166667	0.00533333	0.0316667	0.000333333	0	0	0	0	0	0	0.000166667	0	0	0.000166667	0	0	0	0	0	0.000166667	0	0.00466667	0.0005	0.000666667	0.00766667	0	0.00366667	0.00816667	0.0065	0.0055	0	0.0258333	0.001	0.00333333	0.0538333	0.00733333	0.00883333	0.0183333	0.01	0.00433333	0.0133333	0.0161667	0.0195	0.00183333	0.004	0.005	0.104167
0.00233333	0.000166667	0	0.000333333	0	0.0405	0	0	0	0	0	0	0	0	0	0	0	0	0	0	0	0	0	0	0.0045	0.0005	0.000333333	0.0195	0.0291667	0.00116667	0.00483333	0.001	0.00266667	0.00116667	0.0226667	0.0341667	0.0055	0.0203333	0.0256667	0.000666667	0.00716667	0.0005	0.0005	0.00233333	0.000166667	0.0045	0.00983333	0.000166667	0.0005	0.120167
0.00783333	0.00333333	0.004	0.0115	0	0.343	0.000166667	0.0015	0.0025	0.000166667	0	0	0	0.00583333	0.0015	0.00466667	0.023	0.000833333	0.016	0.00116667	0.00683333	0	0.000833333	0.000666667	0.00883333	0	0.00866667	0.039	0.0568333	0.0613333	0.1165	0.172667	0.490167	0.230333	0.119167	0.0861667	0.0676667	0.400167	0.009	0.00816667	0.226833	0.00983333	0.000833333	0.0143333	0.134333	0.0298333	0.000333333	0.0166667	0.0701667	0.325667
0.000166667	0	0.0005	0.00233333	0.000666667	0.206833	0.000833333	0	0	0	0	0	0	0	0	0	0.0005	0	0.00466667	0.004	0.00316667	0	0	0	0	0	0.00133333	0.000166667	0.00333333	0.00133333	0.00583333	0.00816667	0.296333	0.0103333	0.0035	0.0188333	0.189333	0.232167	0.0233333	0	0.218	0	0	0.000833333	0.005	0	0	0.000333333	0	0.0371667
0	0	0	0.241333	0.00383333	0.461	0.0548333	0	0	0	0.000666667	0	0	0.00133333	0.002	0.003	0.0136667	0	0.005	0.00266667	0.0035	0	0	0	0.000666667	0	0	0	0	0	0.000333333	0.0085	0.0188333	0.006	0.000333333	0.0403333	0.001	0.024	0.000666667	0	0.0763333	0.000666667	0.0015	0.000333333	0.0295	0	0	0	0	0.0211667
0.00683333	0.000833333	0.00516667	0.213667	0	0.515	0.208333	0	0	0.0565	0.000666667	0	0.00283333	0.000333333	0.0005	0.0025	0.047	0.00333333	0.0148333	0.006	0.0106667	0.0135	0.0151667	0.0075	0.0438333	0.00316667	0.0103333	0.0015	0.00316667	0.00366667	0.0346667	0.159167	0.183	0.436833	0.327667	0.102833	0.706667	2.06067	0.220167	0.0205	1.79883	0.436833	0.0243333	0.0161667	0.298667	0.0185	0.00116667	0.0015	0.00666667	0.116667
0.0055	0.00516667	0.0108333	0.069	0	0.008	0.031	0	0	0	0	0	0	0	0	0	0.00316667	0	0	0	0	0	0.0005	0	0.000166667	0	0	0	0.00933333	0	0	0	0	0.000333333	0.00783333	0.00216667	0	0.112333	0.00516667	0	0.52	0.0163333	0.0208333	0.000833333	0.00183333	0.00516667	0	0	0.0141667	0.0316667
0.0233333	0.012	0.0381667	0.0976667	0.004	0.0506667	0.0376667	0	0	0	0.0015	0	0	0	0	0	0	0	0	0	0	0	0	0	0	0	0.00483333	0	0.016	0.00183333	0.00216667	0.0201667	0	0	0.0385	0.0485	0.0193333	0.2555	0.0253333	0.0055	0.4475	0.0405	0.0358333	0.0401667	0.0998333	0.027	0.000166667	0.00516667	0.021	0.9275
0.00733333	0.0118333	0.272167	0.295	0.033	0.0481667	0.00833333	0	0.00733333	0	0	0	0	0	0	0	0	0	0	0	0	0	0	0	0.000166667	0.00116667	0.034	0.008	0.0281667	0.00466667	0.002	0.00833333	0.00216667	0.000166667	0.0308333	0.00966667	0.0005	0.18	0.00216667	0.000166667	0.09	0.00283333	0.0148333	0	0.0301667	0.0366667	0.00133333	0.00333333	0.0101667	0.239
0.00716667	0.0111667	0.113	0.0136667	0.000166667	0.000166667	0	0	0	0	0	0	0	0	0	0	0	0	0	0.0005	0	0	0	0.000166667	0	0	0.0085	0	0.000666667	0	0	0	0	0	0	0.0111667	0.0223333	0.0911667	0.0025	0.00183333	0.027	0.000333333	0.00466667	0	0	0.000833333	0	0.00533333	0.01	0.231
0.0101667	0.053	0.106333	0.0173333	0	0	0	0.000166667	0	0	0	0	0	0	0	0	0.000333333	0	0	0.00133333	0	0	0	0.001	0.00216667	0.000166667	0.00533333	0.000166667	0	0.00283333	0.0005	0.0035	0.000166667	0	0.001	0.007	0	0.0966667	0.000666667	0	0.0178333	0.00166667	0.005	0.000166667	0.000166667	0.006	0	0.00216667	0.0015	0.0658333
0.0223333	0.0281667	0.0451667	0	0.00833333	0	0	0	0.000166667	0	0	0	0	0	0	0	0	0.000166667	0	0.0035	0.0015	0.000666667	0.002	0.0105	0.024	0.000333333	0.0085	0.00383333	0.0005	0.0025	0.000166667	0.00216667	0.000333333	0	0	0.00133333	0	0.0331667	0.000666667	0.00216667	0.00433333	0.01	0.005	0.00333333	0.0153333	0.0378333	0.0225	0.0288333	0.0288333	0.0668333
0.0005	0.0116667	0	0	0	0.001	0	0	0	0	0	0	0	0.000666667	0	0	0	0	0	0.00116667	0	0	0.00233333	0	0.0005	0	0	0.0005	0	0	0	0	0.00216667	0	0	0	0.00133333	0.0195	0.0035	0.00866667	0.006	0.00433333	0.0121667	0.00383333	0.003	0.0738333	0.00333333	0.0085	0.00133333	0.0128333
0.014	0.0005	0	0	0	0	0	0	0	0	0	0	0	0.002	0	0.000333333	0	0	0	0.002	0.00266667	0.00116667	0.000833333	0	0.0113333	0	0.00116667	0.00683333	0.00183333	0	0	0	0	0	0	0	0	0.000166667	0	0.000166667	0.000333333	0.000333333	0.00483333	0.0025	0.000166667	0.0268333	0.00316667	0.0306667	0.0275	0.0698333
0.048	0.00283333	0.0005	0	0.00133333	0.000166667	0	0	0	0	0	0	0	0.00133333	0	0	0	0.000166667	0	0.000833333	0.00566667	0.0133333	0.0171667	0.00616667	0.0231667	0	0.00316667	0.00766667	0.00733333	0	0.00116667	0	0	0	0.0095	0.0135	0	0.0345	0.00233333	0.0065	0.0145	0.0175	0.0335	0.0005	0.00516667	0.0643333	0.0148333	0.00266667	0.02	0.193833
0.0466667	0.00666667	0.000333333	0	0	0	0	0	0	0	0	0.000666667	0	0.0005	0	0	0	0	0	0	0	0.000333333	0.0113333	0.01	0.00166667	0.00166667	0.00116667	0	0	0	0.00266667	0	0	0	0.005	0.0233333	0.000833333	0.0658333	0	0.000166667	0.0316667	0.00183333	0.0245	0	0.0005	0.0333333	0.0143333	0.001	0	0.013
0.0561667	0.0198333	0.016	0.000666667	0.000333333	0	0	0	0	0	0	0.000333333	0.001	0.002	0	0	0	0	0	0	0	0	0.00616667	0.0173333	0.00716667	0.000166667	0.00516667	0	0.0005	0	0.00316667	0	0	0	0	0.0005	0.000166667	0.0118333	0	0	0	0	0.017	0	0	0.000166667	0	0	0	0.000333333
0.047	0.00883333	0.0235	0.000333333	0	0	0	0	0	0	0	0	0	0	0	0	0	0	0	0	0.000666667	0	0.00316667	0.003	0.0045	0	0.000333333	0	0	0	0.008	0	0.0206667	0	0	0.000333333	0	0.0103333	0	0	0.0125	0	0.0258333	0	0	0.0146667	0.00116667	0.00233333	0.001	0.062
0.1315	0.138833	0.326833	0.0861667	0.000333333	0.00116667	0.0185	0	0	0	0	0	0.00316667	0.00433333	0	0	0.000166667	0	0.000833333	0	0.000833333	0	0.003	0.004	0.0351667	0.000166667	0.0146667	0	0.00166667	0	0.00816667	0.0245	0.155833	0	0	0	0	0.042	0	0.00233333	0.0671667	0.0875	0.022	0.0005	0.0536667	0.0211667	0.0123333	0.0285	0.0151667	0.0271667
0.00166667	0	0.000333333	0	0	0	0	0	0	0	0	0	0	0	0	0	0	0	0.001	0	0.00266667	0.000166667	0	0.000166667	0.0118333	0.003	0.000166667	0	0	0	0	0	0.0161667	0	0	0	0	0.00333333	0.000833333	0	0	0.00333333	0.0148333	0	0	0.00216667	0.000333333	0	0	0
0.00766667	0.000166667	0.00333333	0	0	0	0	0	0	0	0	0	0	0	0	0	0	0.000666667	0.0025	0.000166667	0.00216667	0.000333333	0	0	0.00616667	0.00683333	0.0005	0	0	0	0	0	0.00233333	0	0	0	0	0.00733333	0.0005	0	0.014	0	0.0368333	0	0	0.0375	0.0186667	0.000333333	0.000833333	0.0166667
0.0783333	0.011	0.04	0	0	0.00133333	0	0	0	0	0	0	0	0	0	0	0.00233333	0.0025	0.0005	0	0	0	0	0	0.0266667	0	0	0	0	0	0	0.000333333	0	0	0	0	0	0.000166667	0	0	0.00266667	0.0015	0.0233333	0	0	0.00816667	0.0108333	0	0.000166667	0.0538333
0.0435	0.000666667	0.0231667	0.0015	0	0.00316667	0	0	0	0	0	0	0	0	0	0	0.00883333	0.0055	0.00966667	0.00133333	0.00116667	0	0	0	0.000333333	0	0	0	0	0	0	0	0	0	0	0	0	0.000166667	0	0	0	0.00933333	0.0268333	0	0	0.0075	0.000333333	0	0	0.00133333
0.034	0.000333333	0.0025	0	0	0.00533333	0.0015	0	0	0	0	0	0	0	0	0	0	0	0.00733333	0.00283333	0.0716667	0.00116667	0	0	0	0	0	0	0	0	0	0	0	0	0	0	0	0.000333333	0.000666667	0	0	0	0.00833333	0.000166667	0	0.00216667	0.0325	0.00616667	0.000166667	0.00183333
0.0441667	0.0015	0.00333333	0.0065	0	0.0085	0.00683333	0	0	0	0	0	0	0	0	0	0.000166667	0	0	0	0	0	0	0.00116667	0.0398333	0.00166667	0	0	0	0	0	0	0	0	0	0	0	0	0	0	0	0	0.0158333	0	0.000166667	0.00966667	0.0613333	0.0235	0.0256667	0.0286667
0.0421667	0.00166667	0.00216667	0.000333333	0	0.000666667	0	0	0	0	0	0	0	0	0	0	0.00233333	0.0005	0	0	0	0	0	0	0.0311667	0.0155	0	0	0.000833333	0.000666667	0	0	0.009	0	0	0	0	0	0	0	0	0.000666667	0.00366667	0	0	0.00116667	0.00266667	0	0.00133333	0.013
0.0458333	0.00383333	0	0	0.000333333	0.000166667	0.000166667	0	0.00183333	0	0	0	0	0	0	0	0.000666667	0	0	0	0.123	0.002	0.0118333	0	0	0.00433333	0	0	0	0	0	0	0.0216667	0	0	0	0	0	0	0	0	0	0.0045	0.000333333	0	0.00133333	0.000833333	0	0	0.00116667
0.079	0.0243333	0.0516667	0.0596667	0.014	0.1375	0.0176667	0.01	0.0285	0	0	0	0	0	0	0.001	0.0506667	0	0.00616667	0.00383333	0.024	0.00183333	0.00816667	0	0	0.00416667	0	0.000833333	0	0	0	0	0.0101667	0	0.003	0	0	0	0	0	0.0025	0	0.024	0.0151667	0	0.00183333	0.0498333	0.0848333	0.0121667	0.0198333
0.011	0	0.000833333	0.00683333	0	0.0303333	0	0.0111667	0.006	0	0	0	0	0	0	0	0.00366667	0	0	0.000833333	0	0	0.000166667	0	0	0.0173333	0.0153333	0.001	0	0.00166667	0.000666667	0	0.003	0	0	0	0	0	0	0	0	0	0.000166667	0	0	0	0.0035	0.0005	0	0.000166667
0.0216667	0.0015	0.0065	0.000166667	0	0.0401667	0	0.001	0.00716667	0	0	0	0	0	0	0.00166667	0.0208333	0	0.0035	0.0045	0.0065	0.00433333	0.009	0	0	0.011	0.001	0.00466667	0.000166667	0.00416667	0.000166667	0	0.00766667	0	0	0.000166667	0	0	0.00216667	0	0.000833333	0	0.00816667	0	0	0	0.00766667	0.000166667	0.000333333	0.000666667
0.0133333	0.000166667	0.0116667	0	0	0.0176667	0	0.002	0	0	0	0	0	0	0	0.000166667	0.0248333	0.002	0.00683333	0	0.0005	0	0.005	0	0	0.006	0.00316667	0	0	0.00766667	0	0	0.000166667	0	0	0	0	0	0	0	0.000666667	0	0.0065	0	0	0.000666667	0.0128333	0.00816667	0.00433333	0.009
0.069	0.0126667	0.0328333	0.036	0.006	0.0293333	0.00433333	0.0106667	0.00383333	0.0035	0	0	0.0135	0.0168333	0	0.0005	0.0553333	0.000666667	0.00683333	0.00116667	0.00933333	0.00366667	0.0303333	0.0095	0.00116667	0.00116667	0.0146667	0	0.00416667	0.00366667	0.000166667	0.000166667	0.0085	0	0.000166667	0	0	0	0	0	0.00783333	0.000166667	0.00216667	0.00583333	0.00883333	0	0.00966667	0.0105	0.00116667	0.008
0.0251667	0.00983333	0.0108333	0.0136667	0.0035	0	0	0.002	0	0	0	0	0	0	0	0	0.0456667	0.0035	0.00766667	0.000166667	0.0045	0.00116667	0.021	0.0035	0.000166667	0.000666667	0.003	0	0	0.00833333	0.000166667	0.000666667	0.0166667	0	0.0015	0.000333333	0	0	0.000333333	0	0.0015	0	0.00183333	0	0.000333333	0.00316667	0.0141667	0.0146667	0.0105	0.0168333
0.0238333	0.00416667	0.00933333	0.00933333	0	0	0	0.00883333	0.000666667	0	0	0	0	0	0	0.000333333	0.016	0	0.00116667	0.000166667	0	0	0.0193333	0	0	0.000166667	0	0	0	0.00466667	0	0	0.00833333	0	0.00466667	0	0	0	0.000166667	0.000166667	0.000166667	0	0.001	0	0	0	0.00133333	0	0	0.00466667
0.00966667	0.000166667	0.00483333	0.004	0	0	0	0.00466667	0.00116667	0	0	0	0	0	0	0	0.0005	0	0	0	0.0015	0	0.0136667	0	0	0	0	0.000166667	0	0	0	0	0.0206667	0	0.0121667	0.0015	0	0	0.00983333	0.00916667	0.0186667	0.000166667	0.0015	0.000166667	0.000166667	0	0	0.00116667	0	0.00766667
0.0298333	0.0356667	0.0771667	0.0423333	0.00316667	0	0	0.00333333	0.000333333	0	0	0.00633333	0	0.000166667	0	0.00266667	0.00766667	0	0.0466667	0.0108333	0.0171667	0.0271667	0.064	0.000666667	0.00466667	0.00933333	0.0208333	0.0306667	0	0	0.004	0	0.0241667	0.011	0.0603333	0.0245	0.0015	0.0126667	0.0183333	0.00783333	0.0511667	0.000666667	0.04	0.0135	0.0146667	0.008	0.0126667	0.00933333	0.00233333	0.105333
0.0731667	0.0456667	0.00133333	0.00183333	0	0	0	0	0	0	0	0	0	0.000166667	0	0	0.000666667	0	0	0	0.00333333	0.000833333	0.0171667	0.00316667	0.0148333	0.00683333	0.006	0.0015	0.00133333	0.000333333	0.00566667	0	0.00333333	0.0321667	0.2575	0.0668333	0.001	0.00383333	0.0153333	0.00133333	0.0883333	0.00116667	0.000333333	0.002	0.00783333	0.00133333	0.00783333	0.0268333	0.00866667	0.061
0.0431667	0.000166667	0	0.00333333	0	0	0	0	0	0	0	0	0	0	0	0	0	0	0	0.00266667	0.0118333	0.0108333	0.0148333	0	0.017	0.013	0.006	0.00216667	0.00116667	0.00133333	0.0295	0	0.487833	0.262667	0.147167	0.031	0	0	0	0	0.000666667	0	0.000166667	0.00183333	0.00683333	0.0101667	0.0135	0.0135	0.00733333	0.0683333
0.0055	0	0	0	0	0	0	0	0	0	0	0	0	0	0	0.000333333	0	0	0	0	0	0	0.000666667	0	0.004	0.0131667	0.007	0	0	0.001	0.00483333	0.0205	0.630833	0.355333	0.128833	0.124	0.007	0.022	0.0435	0.000833333	0.0005	0	0	0	0.00116667	0	0.000166667	0	0.000333333	0.0175
0.00416667	0	0	0	0	0	0	0	0	0	0	0	0	0	0	0	0.000833333	0	0	0	0	0	0.0015	0	0	0.00533333	0.003	0.000333333	0	0	0.00133333	0.111	0.390833	0.00633333	0.000166667	0.0185	0	0.0143333	0.00466667	0	0.00583333	0.002	0	0	0.00733333	0	0.0005	0.000833333	0	0.0535
0.00483333	0.002	0.0075	0.000166667	0.006	0	0	0	0	0	0	0	0	0	0	0	0	0	0	0	0	0.0015	0.00216667	0	0.00483333	0.004	0.00333333	0.0065	0.0131667	0.0005	0.0766667	0.308833	0.142	0.0263333	0.00366667	0.135	0.0005	0.056	0.00216667	0	0	0	0	0.000833333	0.000833333	0.000166667	0	0	0.000666667	0.0128333
0.0238333	0.0133333	0.0238333	0.00683333	0.0108333	0	0	0	0	0	0	0	0	0	0	0	0.00883333	0	0.000166667	0	0.0005	0.0005	0.000833333	0	0.0341667	0.037	0.0186667	0.00666667	0.00433333	0.00483333	0.0153333	0.162333	0.054	0.004	0	0.009	0	0.0558333	0.000833333	0.000333333	0.013	0.00866667	0.0005	0.0196667	0.00433333	0	0.00116667	0	0.00116667	0.0111667
0.0075	0	0.0035	0	0	0.00816667	0	0	0	0	0	0	0	0	0	0	0	0	0	0	0	0	0	0	0.0005	0	0.00416667	0	0	0	0	0.0015	0	0	0	0.0106667	0	0.0346667	0	0	0	0	0	0	0	0	0	0	0	0.000833333
0.00433333	0	0	0	0	0.00833333	0	0	0	0	0	0	0	0	0	0	0	0	0	0	0	0	0.0025	0	0.000166667	0	0.00166667	0	0	0	0.0005	0.006	0.002	0	0	0.0025	0	0.0265	0.000166667	0	0	0	0	0	0	0	0	0	0	0.00683333
0.0528333	0.000333333	0	0	0	0.00516667	0	0	0	0	0	0	0	0	0	0	0	0	0	0	0	0	0.0015	0	0.00116667	0	0.00116667	0.006	0.000166667	0.00233333	0.000166667	0.00166667	0.0115	0.000166667	0.00983333	0.00733333	0.004	0.0333333	0.00833333	0.002	0	0	0.0055	0.00216667	0	0.003	0.00833333	0.00133333	0.000333333	0.00533333
0.004	0	0	0	0	0.00216667	0	0	0	0	0	0	0	0	0	0	0	0	0	0	0	0	0.0025	0	0	0	0.000166667	0	0	0	0	0.00266667	0	0	0	0	0	0.00883333	0.00983333	0.00766667	0.000166667	0	0.0105	0.00266667	0	0	0.000666667	0	0	0.000166667
0.00583333	0.00316667	0.00533333	0.000166667	0	0.0161667	0.000166667	0	0	0	0	0.000333333	0	0	0	0	0	0	0	0	0.0005	0.001	0.0015	0	0.00416667	0	0.0065	0	0	0.000166667	0	0.00433333	0.000166667	0	0	0.0025	0.001	0.000833333	0	0	0	0	0	0	0	0.00133333	0	0	0	0
0.0145	0.000333333	0	0	0	0	0	0	0	0	0	0.00133333	0	0	0.000666667	0.001	0.00233333	0.0015	0.002	0	0	0	0	0	0.0141667	0	0	0	0	0	0	0	0	0	0	0.000166667	0	0	0.000666667	0	0	0	0.000166667	0	0	0	0	0	0	0.0005
0.0285	0.00116667	0.000166667	0	0.015	0.0743333	0.0015	0.0123333	0.0423333	0.002	0.000166667	0.0115	0.000333333	0	0.0298333	0.0313333	0.0306667	0	0.000166667	0	0	0	0.000833333	0	0.000333333	0	0.0005	0	0	0	0	0.0106667	0.011	0	0	0	0	0	0	0	0	0	0	0	0	0.000666667	0	0	0	0
0.00183333	0	0	0	0	0.000333333	0	0	0.0173333	0	0.000666667	0.00233333	0	0	0	0.0005	0	0	0	0	0	0	0.000166667	0	0.00116667	0	0	0	0	0	0	0.00116667	0.0005	0	0	0	0	0	0	0	0	0	0	0	0	0	0	0	0	0
0.0663333	0	0	0	0.004	0.00416667	0	0.000333333	0.0085	0	0.000166667	0.0095	0	0	0.00283333	0.0065	0.0025	0	0	0	0	0.000333333	0.00533333	0	0.000166667	0	0	0.00216667	0	0.003	0.003	0.00466667	0	0	0	0	0	0	0	0	0	0.00183333	0.00116667	0.002	0.00483333	0.00433333	0.000166667	0	0	0.000166667
0.0348333	0.0158333	0	0	0.000166667	0	0	0.000166667	0.011	0.0025	0.001	0.006	0	0.00233333	0.00166667	0.00333333	0.00383333	0	0.00233333	0.001	0	0.0015	0.002	0.0005	0.00216667	0.00133333	0.000666667	0.00216667	0	0	0	0.00133333	0.00116667	0.00116667	0.000166667	0.000333333	0.000166667	0	0	0	0	0.000166667	0.00116667	0	0.0005	0.004	0	0	0	0.00366667
0.034	0.00633333	0.00416667	0.003	0.0108333	0	0	0.00966667	0.0658333	0.000166667	0	0.0315	0.0125	0	0	0	0.001	0	0.0065	0.00166667	0	0	0.0975	0	0.00216667	0	0	0.000166667	0.00316667	0.003	0	0.000666667	0.00133333	0.00116667	0	0.000333333	0	0	0	0	0	0	0	0	0	0	0	0	0.0135	0.593333
0.0216667	0.000166667	0.00416667	0.00683333	0.0005	0	0	0.00733333	0	0	0	0.087	0.019	0	0.002	0.0025	0.0218333	0.00183333	0.0045	0.000166667	0	0.0128333	0.690333	0.0166667	0.00183333	0.000166667	0	0.001	0	0	0.000833333	0	0	0	0	0	0	0	0	0	0	0	0	0	0	0	0	0	0.000166667	0.0915
0.0745	0.00333333	0.00433333	0.00333333	0.437833	0.00116667	0	0.361833	0.894	0	0	0.457667	0.0478333	0.003	0	0	0.00416667	0	0	0	0.000166667	0.0035	0.0168333	0.002	0.0025	0.00116667	0.003	0.0005	0.000333333	0.000333333	0.00966667	0.0045	0.004	0	0	0	0	0	0	0	0	0	0	0	0	0	0	0	0	0.001
0.388	0.0103333	0.00133333	0.00283333	0.025	0	0.000166667	0.435833	0	0	0	0.362833	0	0.000666667	0.000333333	0.0205	0.00266667	0	0	0	0.001	0.000166667	0.0176667	0.0075	0.005	0.0025	0.000833333	0	0	0	0	0	0	0	0	0	0	0	0	0	0	0	0	0	0	0	0	0	0	0.00816667
0.0943333	0.0478333	0.015	0.0481667	0.0993333	0	0.000333333	0.257333	0	0.000666667	0.00116667	0.000833333	0.000333333	0	0	0.0005	0	0	0	0	0.00383333	0.000666667	0.00366667	0.00583333	0.00733333	0.0035	0.0015	0	0	0	0	0.0015	0.000166667	0	0	0	0	0	0	0	0	0	0	0	0	0	0	0	0	0.001
0.0913333	0.4965	0.568667	0.6065	0.6215	0.000333333	0	0.4645	0.000166667	0.00183333	0.000166667	0.001	0.00416667	0.00516667	0.000333333	0.001	0.00366667	0	0	0.000166667	0.0213333	0.0238333	0.00766667	0.0005	0.00466667	0.00516667	0.00666667	0	0	0	0.000333333	0.000666667	0.00233333	0.000833333	0	0	0	0	0	0	0	0	0	0	0	0	0	0	0	0.000666667
0.225333	0.298167	0.773	0.0433333	0.0813333	0.0121667	0	0.00266667	0.00333333	0.00166667	0.0015	0.000666667	0.007	0.0095	0	0.012	0.0211667	0.00616667	0	0.0025	0.0141667	0.0148333	0.024	0.0156667	0.0211667	0.0151667	0.0208333	0.000833333	0	0	0	0	0	0	0	0	0	0	0	0	0	0	0	0	0.000833333	0.0065	0.0075	0.007	0.00266667	0.0216667
0.0176667	0.0135	0.535	0.00233333	0.0005	0.00416667	0	0.00266667	0	0	0	0	0.0143333	0.0238333	0	0.001	0.000166667	0	0.000666667	0.00433333	0.00566667	0.00783333	0.00966667	0.012	0.00983333	0.0161667	0.0435	0	0.0015	0.00183333	0	0	0	0	0	0	0	0	0	0	0	0	0	0	0	0.000166667	0	0	0	0
0.213333	0.0683333	0.610833	0.409	0.00783333	0.00433333	0	0.0306667	0	0.0253333	0.0223333	0.00316667	0.0306667	0.0638333	0.0025	0.00666667	0.06	0.0258333	0.0586667	0.0465	0.072	0.0388333	0.0283333	0.00516667	0.0236667	0.0153333	0.0383333	0.0735	0.0505	0.0313333	0.0223333	0.005	0	0	0	0	0	0.0671667	0	0.002	0.0893333	0.005	0	0	0	0.000333333	0	0	0	0.013
0.00683333	0	0.00166667	0	0	0	0	0.0025	0	0.001	0.000833333	0.0186667	0.00766667	0	0.00216667	0.00583333	0.0235	0.0111667	0.0276667	0.0373333	0.0315	0.0488333	0.00283333	0	0.00466667	0.003	0.000166667	0.00333333	0.0025	0.0065	0	0	0	0	0	0	0	0.000166667	0	0	0	0	0	0	0	0	0	0	0	0
0.00233333	0.0015	0.00766667	0.0155	0.000333333	0.00166667	0	0.000333333	0.009	0.000666667	0.000333333	0.0408333	0.0363333	0.062	0.0421667	0.0248333	0.04	0.0108333	0.0411667	0.121	0.0453333	0.0336667	0.004	0.00133333	0.0095	0.00183333	0.00333333	0.0205	0.0161667	0.0223333	0.0025	0.00433333	0.00566667	0	0.0025	0.000666667	0	0	0	0	0	0	0	0	0	0.0055	0.0065	0	0	0
0.00866667	0.00283333	0.0015	0.002	0.0111667	0.0105	0.002	0.004	0.0101667	0	0	0.005	0.0128333	0.0465	0.00266667	0.013	0.00933333	0.00166667	0.0211667	0.0291667	0.00133333	0.00166667	0.0005	0.001	0	0.003	0.00633333	0.00383333	0.00383333	0.0218333	0.00416667	0	0.012	0.002	0.00283333	0.0118333	0.0025	0.00483333	0.00283333	0.000833333	0.000333333	0	0	0	0	0.009	0.00683333	0	0.00466667	0.0376667
0.01	0.012	0.00166667	0.0148333	0.00533333	0.00933333	0.00216667	0.004	0.034	0.00116667	0.000166667	0.00183333	0.0251667	0.0536667	0.00416667	0.0135	0.00666667	0.00633333	0.00266667	0.0165	0.0055	0.003	0	0	0.006	0	0.00766667	0.00616667	0.0216667	0.0528333	0.039	0.013	0.00383333	0	0.00216667	0.00616667	0.0035	0.000666667	0.00183333	0.0283333	0.00966667	0.000333333	0	0	0	0.00283333	0.0195	0.013	0.0108333	0.00783333
0.002	0.000166667	0.0025	0.0261667	0.000833333	0.00383333	0.0005	0.000333333	0.000666667	0.0015	0	0.00333333	0.00466667	0.000333333	0.000333333	0.00433333	0.00733333	0.013	0.0005	0.018	0.00433333	0.0263333	0.0105	0.000333333	0.00666667	0.00133333	0.0108333	0.00416667	0.0005	0.0166667	0.00183333	0	0	0	0	0.0055	0	0	0.01	0.0095	0.00333333	0.00366667	0.00233333	0	0	0	0.000166667	0	0	0
0.029	0.00733333	0.000833333	0.03	0.014	0.0153333	0.007	0.0195	0.0035	0	0	0.00316667	0	0	0	0.000333333	0.0471667	0.00933333	0.0238333	0.0468333	0.014	0.0221667	0.008	0.00816667	0.000666667	0.0095	0.065	0.00616667	0	0.00783333	0.00666667	0.0315	0.0228333	0.000833333	0.0198333	0.00833333	0	0.001	0.012	0.0231667	0.0478333	0.0281667	0	0.00516667	0.0015	0.00133333	0.00116667	0	0	0.0128333
0.0241667	0.0183333	0.015	0.0163333	0.00383333	0.00566667	0.0328333	0.0225	0.0596667	0.000166667	0	0.0045	0.00116667	0	0.000333333	0	0.0105	0.000333333	0.0138333	0.0296667	0.0335	0.0236667	0.0296667	0.0248333	0.000333333	0.0908333	0.121667	0.0095	0.001	0.0395	0.0075	0.0045	0.00616667	0.00116667	0	0.000166667	0	0	0.000166667	0	0.00533333	0.0101667	0.0123333	0.00833333	0.0035	0.007	0.00416667	0.0005	0.00233333	0.019
0.09	0.0211667	0.0151667	0.012	0.0025	0.0025	0.014	0	0.003	0.000666667	0	0.00133333	0.00133333	0.003	0	0	0.00466667	0	0.0163333	0.0135	0.00666667	0.08	0.00616667	0.0178333	0.0161667	0.0966667	0.054	0.0035	0.00383333	0.0055	0.004	0.0025	0.0005	0.000166667	0.000666667	0.000666667	0	0	0.0005	0.000166667	0.0108333	0.00333333	0.00416667	0.0101667	0.00283333	0.0015	0.00216667	0.000666667	0.000166667	0.007
[truncated: 113 more columns]
